# Supplementary material for: Loss of CSL Unlocks a Hypoxic Response and Enhanced Tumor Growth Potential in Breast Cancer Cells
Source: Stem Cell Reports. 2016 Apr 7;6(5):643–51. doi: 10.1016/j.stemcr.2016.03.004 (PMC4939550; doi:10.1016/j.stemcr.2016.03.004)
Supplement: Table S1. Antibodies and Primers [file mmc2.xlsx]

## Sheet: Primer sequences
Supplemental Table : Primers Sequence
No.	Gene	Primer Sequence
PCR primers for sequencing
1	CSL_F	5'-TGA CAA TGT TTG TGT TCT ACA GAC T-3'
2	CSL_R	5'-AGA GAC AAT AAA GAG GGC CAC A-3'
qRT-PCR primers
1	GAPDH_F	5´-CTC TGC TCC TCC TGT TCG AC-3
2	GAPDH_R	5’- ACG ACC AAA TCC GTT GAC-3’
3	STC2_F	5’- GGG TGT GGC GTG TTT GAA TG-3’
4	STC2_R	5’- TTTCCAGCGTTGTGCAGAAAA-3’
5	KLF8_F	5’- CCC AAG TGG AAC CAG TTG ACC-3’
6	KLF8_R	5’- GAC GTG GAC ACC ACA AGG G-3’
7	VEGFA_F	5’ AGG AGG AGG GCA GAA TCA TCA-3’
8	VEGFA_R	5’-CTC GAT TGG ATG GCA GTA GC-3’
9	Hes1-F	5'-AGG CGG ACA TTC TGG AAA TG-3'
10	Hes1-R	5'-TCG TTC ATG CAC TCG CTG A-3'
11	Hey1_F	5'-AAA AAG CCG AGA TCC TGC AGA-3'
12	Hey1_R	5'-CCG AAA TCC CAA ACT CCG ATA-3'
13	NRARP_F	5'-TTC TCC CTC TCC CTC AAA TCC-3'
14	NRARP_R	5'-AAC TGC AAA ACA AGC CGG TT-3'

## Sheet: Antibodies
Supplemental Table : Primary and Secondary Antibodies
No.	Antibody	Dilution	Catalog No.	Company
Western blot
1	Notch1* (D1E11)	1:1000	3608	Cell Signaling
2	cleaved Notch1 Val1744 (D3B8)	1:500	4147	Cell Signaling
3	CSL (D10A4)	1:1000	3608	Cell Signaling
4	Hif1alpha*	1:1000	GTX127309	GeneTex
5	beta-Actin	1:10000	AF5441	Sigma-Aldrich
6	MMP-1 (EP1249Y)	1:500	ab134184	Abcam
Immunofluorescence
1	Ki67	1:200	RB-1510-P0	Neomarkers
2	Cleaved Caspase-3	1:1000	9661s	Cell Signaling
3	CD31	1:200	BD553370	BD Biosciences
4	beta-tubulin (9F3)	1:50	2128	Cell Signaling
5	Collagen IV	1:1000	AB756P	Millipore
Secondary antibody
1	Anti-rabbit IgG HRP-link	1:5000	7074	Cell Signaling
2	Anti-mouse IgG HRP-link	1:10000	7076	Cell Signaling
3	Alexa Fluor Donkey anti mouse 488	1:500	A-21202	Life technologies
4	Alexa Fluor Donkey anti rabbit 488	1:500	A21206	Life technologies
5	Alexa Fluor Donkey anti mouse 594	1:500	A-21203	Life technologies
6	Alexa Fluor Donkey anti rabbit 594	1:500	A-21207	Life technologies
7	Alexa Fluor Donkey anti rat 594	1:500	A-21209	Life technologies
* Also used in immunoprecipitations
