# Supplementary material for: Loss of CSL Unlocks a Hypoxic Response and Enhanced Tumor Growth Potential in Breast Cancer Cells
Source: Stem Cell Reports. 2016 Apr 7;6(5):643–51. doi: 10.1016/j.stemcr.2016.03.004 (PMC4939550; doi:10.1016/j.stemcr.2016.03.004)
Supplement: Table S2. Raw Data [file mmc3.xlsx]

## Sheet: Fig 1 D Tumor size
	tumor volume measurement (Fig 1D)
	Transplanted on	Sacrificed On	Measured On	Day	Week	Left side tumor measurement (mm)		Volume	Right side tumor measurement (mm)		Volume
						Min	Max	mm3	Min	Max	mm3
	CSL wild type
	2014-10-08	2014-11-20	2014-10-14	6	0.857143	1	1	0.523599	1	1	0.523599
	2014-10-08	2014-11-20	2014-10-17	9	1.28571	1	1	0.523599	1	1	0.523599
	2014-10-08	2014-11-20	2014-10-20	12	1.71429	1	1	0.523599	1	1	0.523599
	2014-10-08	2014-11-20	2014-10-23	15	2.14286	2	2	4.18879	2	2	4.18879
	2014-10-08	2014-11-20	2014-10-27	19	2.71429	2	2	4.18879	2	2	4.18879
	2014-10-08	2014-11-20	2014-10-30	22	3.14286	4	4	33.5103	4	4	33.5103
	2014-10-08	2014-11-20	2014-11-03	25	3.57143	4.5	6	63.6173	5.5	6	95.0332
	2014-10-08	2014-11-20	2014-11-06	28	4	6	6.5	122.522	6.5	7	154.854
	2014-10-08	2014-11-20	2014-11-10	32	4.57143	7.5	8	235.619	7.5	8	235.619
	2014-10-08	2014-11-20	2014-11-13	35	5	8	9.5	318.348	8.5	9.5	359.385
	2014-10-08	2014-11-21	2014-10-14	6	0.857143	1	1	0.523599	1	1	0.523599
	2014-10-08	2014-11-21	2014-10-17	9	1.28571	1	1	0.523599	1	1	0.523599
	2014-10-08	2014-11-21	2014-10-20	12	1.71429	1	1	0.523599	2	2	4.18879
	2014-10-08	2014-11-21	2014-10-23	15	2.14286	2	2	4.18879	2	2	4.18879
	2014-10-08	2014-11-21	2014-10-27	19	2.71429	3	3	14.1372	2	2	4.18879
	2014-10-08	2014-11-21	2014-10-30	22	3.14286	4	4	33.5103	3	3	14.1372
	2014-10-08	2014-11-21	2014-11-03	25	3.57143	5	6	78.5398	5	5.5	71.9948
	2014-10-08	2014-11-21	2014-11-06	28	4	6	6.5	122.522	5	6.5	85.0848
	2014-10-08	2014-11-21	2014-11-10	32	4.57143	6	6.5	122.522	5.5	6.5	102.953
	2014-10-08	2014-11-21	2014-11-13	35	5	7	8.5	218.079	7	8	205.251
	CSL-deficient
	2014-10-13	2014-11-18	2014-10-17	4	0.571429	1	1	0.523599	1	1	0.523599
	2014-10-13	2014-11-18	2014-10-20	7	1	1	1	0.523599	1	1	0.523599
	2014-10-13	2014-11-18	2014-10-23	10	1.42857	1	1	0.523599	1	1	0.523599
	2014-10-13	2014-11-18	2014-10-27	14	2	3	3	14.1372	2	2	4.18879
	2014-10-13	2014-11-18	2014-10-30	17	2.42857	4	4	33.5103	4	4	33.5103
	2014-10-13	2014-11-18	2014-11-03	20	2.85714	6.5	7	154.854	6.5	6.5	143.793
	2014-10-13	2014-11-18	2014-11-06	23	3.28571	7.5	8	235.619	7.5	8.5	250.346
	2014-10-13	2014-11-18	2014-11-10	27	3.85714	8	9.5	318.348	8.5	9.5	359.385
	2014-10-13	2014-11-18	2014-11-13	30	4.28571	10	10	523.599	10	10.5	549.779
	2014-10-13	2014-11-18	2014-11-17	34	4.85714	10.5	12	692.721	10.5	11.5	663.858
	2014-10-13	2014-11-18	2014-11-18	35	5	10.5	13	750.448	9.5	13	614.312
	2014-10-13	2014-11-19	2014-10-17	4	0.571429	1	1	0.523599	1	1	0.523599
	2014-10-13	2014-11-19	2014-10-20	7	1	1	1	0.523599	1	1	0.523599
	2014-10-13	2014-11-19	2014-10-23	10	1.42857	1	1	0.523599	1	1	0.523599
	2014-10-13	2014-11-19	2014-10-27	14	2	2	2	4.18879	1	1	0.523599
	2014-10-13	2014-11-19	2014-10-30	17	2.42857	4	4	33.5103	3	3	14.1372
	2014-10-13	2014-11-19	2014-11-03	20	2.85714	6	6	113.097	6	7	131.947
	2014-10-13	2014-11-19	2014-11-06	23	3.28571	7.5	8	235.619	7	8.5	218.079
	2014-10-13	2014-11-19	2014-11-10	27	3.85714	8	9.5	318.348	8	9	301.593
	2014-10-13	2014-11-19	2014-11-13	30	4.28571	9	12	508.938	10	10.5	549.779
	2014-10-13	2014-11-19	2014-11-17	34	4.85714	10	11.5	602.139	10.5	11	634.994
	2014-10-13	2014-11-19	2014-11-19	36	5.14286	11.5	13	900.197	11	14	886.976
	average tumor size and SD used for figure 1D
		average tumor size (mm)		SD
	week	WT (F)	KO (F)	WT (F)	KO (F)
	1	0.523599	0.523599	0	1.11022e-16
	2	2.81434	17.2133	1.7744	13.3862
	3	17.6715	185.419	12.8595	51.3309
	4	99.2711	428.721	29.2295	106.113
	5	224.722	718.206	81.266	110.361

## Sheet: Fig 1 F and G IF cell count
quantification of Ki67 and cCasp-3 positive cells (Figure 1F and 1G)
Ki67/DAPI
CSL+/+ early				CSL-/- early
# of image	no of cells with green signal	no of cells with blue signal	in %	no. of cells with green signal	no of cells with blue signal	in %
1	5	799	0.625782	12	1278.5	0.9386
2	6	976	0.614754	8	1475	0.542373
3	6	925	0.648649	16	1401	1.14204
4	2.5	1479	0.169033	7	1002	0.698603
CSL+/+ late				CSL-/- late
# of image	no. of cells with green signal	no. of cells with blue signal	in %	no. of cells with green signal	no of cells with blue signal	in %
1	23	2522	0.911975	67	1207	5.55095
2	17	1953	0.870456	45	2773	1.62279
3	16	1873	0.854245	50	2500	2
4	27	2482	1.08783	214	1226	17.4551
5	35	2470	1.417	127	2866	4.43126
cCasp-3/DAPI
CSL+/+ early				CSL-/- early
# of image	no. of cells with green signal	no. of cells with blue signal	in %	no. of cells with green signal	no of cells with blue signal	in %
1	27	492	5.4878	8	1163	0.687876
2	19	694	2.73775	3	822	0.364964
3	14	501	2.79441	2	686	0.291545
4	26	540	4.81481	3	873	0.343643
CSL+/+ late				CSL-/- late
# of image	no. of cells with green signal	no. of cells with blue signal	in %	no. of cells with green signal	no of cells with blue signal	in %
1	60	247	24.2915	11	623	1.76565
2	16	299	5.35117	17	584	2.91096
3	47	253	18.5771	5	787	0.635324
4	57	279	20.4301	1	400	0.25

## Sheet: Fig 1 H CAM tumor quant.
CAM assay (Fig 1H)
wt vs CSL-/- #1
tumor #	MDA-MB231 wt [mg]	MDA-MB231 CSL-/- #1[mg]
1	28.87	30.6
2	22.6	44.74
3	18.27	47.48
4	26.75	31.71
5	17.94	36.88
6	24.34	34.85
7	16.21	30.58
8	n/a	29.93
9	n/a	30.99
wt vs CSL-/- #2
tumor #	MDA-MB231 wt [mg]	MDA-MB231 CSL-/- #2[mg]
1	21.3	30
2	21.6	26.3
3	16.4	46.7
4	22.7	33.6
5	19	42.3

## Sheet: Fig 1I and J Invasion Migration
cell count invasion assay (Fig 1I)
experiment #1
	MDA-MB-231 wild type		MDA-MB-231 CSL -/- #1		MDA-MB-231 CSL -/- #2
image #	DMSO	DAPT	DMSO	DAPT	DMSO	DAPT
1	11	24	46	73	94	62
2	27	50	67	55	61	56
3	133	54	72	70	22	14
4	31	14	31	66	83	20
5	33	12	26	130	42	33
6	16	19	56	40	80	53
average count	41.8333	28.8333	49.6667	72.3333	63.6667	39.6667
experiment #2							one additional biological replicate
	MDA-MB-231 wild type		MDA-MB-231 CSL -/- #1		MDA-MB-231 CSL -/- #2		MDA-MB-231 CSL -/- #2
image #	DMSO	DAPT	DMSO	DAPT	DMSO	DAPT	DMSO	DAPT
1	52	17	100	100	122	247	146	102
2	97	108	98	135	141	182	96	74
3	45	37	117	72	97	163	161	95
4	78	37	138	84	84	94	130	86
5	144	72	46	50	24	80	26	107
6	79	47	104	192	79	43	72	240
average count	82.5	53	100.5	105.5	91.1667	134.833	105.167	117.333
experiment #3
	MDA-MB-231 wild type		MDA-MB-231 CSL -/- #1		MDA-MB-231 CSL -/- #2
image #	DMSO	DAPT	DMSO	DAPT	DMSO	DAPT
1	21	39	93	81	100	51
2	12	19	102	88	88	114
3	45	48	55	95	126	148
4	20	34	112	84	26	38
5	120	96	20	27	35	26
6	66	27	37	99	82	86
average count	47.3333	43.8333	69.8333	79	76.1667	77.1667
experiment #4 (25000 cells over night)
	MDA-MB-231 wild type		MDA-MB-231 CSL -/- #1		MDA-MB-231 CSL -/- #2
image #	DMSO	DAPT	DMSO	DAPT	DMSO	DAPT
1	101	62	123	77	174	109
2	168	60	130	246	125	102
3	97	82	49	65	101	39
4	72	144	150	116	78	195
5	103	80	156	247	156	182
6	50	75	96	80	86	158
average count	98.5	83.8333	117.333	138.5	120	130.833
cell count migration assay (Fig 1J)
experiment #1
	MDA-MB-231 wild type		MDA-MB-231 CSL -/- #1		MDA-MB-231 CSL -/- #2
image #	DMSO	DAPT	DMSO	DAPT	DMSO	DAPT
1	129	209	981	428	361	202
2	62	88	209	103	195	286
3	189	133	90	55	264	694
4	79	159	154	75	344	412
5	35	79	179	35	306	120
6	1281	59	170	214	173	220
average count	295.833	121.167	297.167	151.667	273.833	322.333
experiment #2
	MDA-MB-231 wild type		MDA-MB-231 CSL -/- #1		MDA-MB-231 CSL -/- #2
image #	DMSO	DAPT	DMSO	DAPT	DMSO	DAPT
1	315	1069	895	574	661	303
2	245	111	306	300	276	297
3	283	51	376	266	301	308
4	236	36	306	147	295	277
5	258	65	208	228	306	253
6	330	52	192	79	208	215
average count	277.833	230.667	380.5	265.667	341.167	275.5
experiment #3
	MDA-MB-231 wild type		MDA-MB-231 CSL -/- #1		MDA-MB-231 CSL -/- #2
image #	DMSO	DAPT	DMSO	DAPT	DMSO	DAPT
1	75	272	263	260	291	202
2	332	180	352	265	271	161
3	1265	112	187	356	188	112
4	179	86	316	226	101	100
5	71	224	508	260	185	80
6	47	30	686	191	159	155
average count	328.167	150.667	385.333	259.667	199.167	135
experiment #4
	MDA-MB-231 wild type		MDA-MB-231 CSL -/- #1		MDA-MB-231 CSL -/- #2
image #	DMSO	DAPT	DMSO	DAPT	DMSO	DAPT
1	130	24	343	119	139	286
2	108	39	151	63	150	56
3	130	268	171	111	140	75
4	115	59	221	113	171	41
5	83	32	196	93	185	54
6	53	98	126	451	159	53
average count	103.167	86.6667	201.333	158.333	157.333	94.1667
experiment #5
	MDA-MB-231 wild type		MDA-MB-231 CSL -/- #1		MDA-MB-231 CSL -/- #2
image #	DMSO	DAPT	DMSO	DAPT	DMSO	DAPT
1	291	n/a	552	162	225	374
2	70		201	155	208	210
3	125		275	203	268	74
4	168		228	96	152	155
5	93		165	40	178	60
6	60		163	61	100	82
average count	134.5		264	119.5	188.5	159.167

## Sheet: Fig 2 B and C qPCR data
qPCR's (Fig 2B,C)
Sample	Target	CT	GAPDH CT	DCT	DDCT	Fold
WT-1-a	Hif1alpha	19.9012	16.9224	2.97882	0	1	HIFA
WT-1-b	Hif1alpha	19.9427	17.542	2.40073	0	1
WT-1-c	Hif1alpha	19.7991	17.2634	2.53574	0	1
KO-2 a	Hif1alpha	20.9236	18.612	2.31157	-0.667248	1.58804
KO-2 b	Hif1alpha	21.5908	18.1402	3.45054	1.04981	0.483032
KO-2 c	Hif1alpha	21.8025	18.7043	3.09829	0.562553	0.677103
KO-1 a	Hif1alpha	19.8902	17.6009	2.28929	-0.689535	1.61276
KO-1 b	Hif1alpha	19.7595	18.3808	1.37874	-1.022	2.03073
KO-1-c	Hif1alpha	19.872	16.907	2.96499	0.429255	0.742645
WT-1-a	VEGF-A	24.6772	17.8879	6.78931	0	1	VEGF-A
WT-1-b	VEGF-A	24.6399	18.0567	6.58317	0	1
WT-1-c	VEGF-A	24.4761	18.1037	6.37243	0	1
KO-2 a	VEGF-A	25.4988	18.106	7.39286	0.603552	0.658132
KO-2 b	VEGF-A	25.5449	18.2882	7.25664	0.673464	0.626999
KO-2 c	VEGF-A	25.5941	18.1719	7.42219	1.04976	0.483048
KO-1 a	VEGF-A	24.2607	18.3416	5.91918	-0.870129	1.82783
KO-1 b	VEGF-A	24.0188	18.2312	5.78756	-0.795616	1.73582
KO-1-c	VEGF-A	23.9789	18.0373	5.94157	-0.430859	1.34804
WT-1-a	STC2	28.3702	17.8879	10.4823	0	1	STC2
WT-1-b	STC2	28.3217	18.0567	10.265	0	1
WT-1-c	STC2	28.2622	18.1037	10.1585	0	1
KO-2 a	STC2	26.5124	18.106	8.40645	-2.07584	4.21589
KO-2 b	STC2	26.5985	18.2882	8.31027	-1.95478	3.87656
KO-2 c	STC2	26.5018	18.1719	8.32992	-1.82862	3.55197
KO-1 a	STC2	30.1517	18.3416	11.8101	1.32782	0.39837
KO-1 b	STC2	30.1485	18.2312	11.9173	1.65224	0.318146
KO-1-c	STC2	29.8989	18.0373	11.8615	1.70301	0.307145
WT-1-a	KLF8	32.4659	17.8879	14.578	0	1	KLF8
WT-1-b	KLF8	32.9483	18.0567	14.8916	0	1
WT-1-c	KLF8	32.5798	18.1037	14.4761	0	1
KO-2 a	KLF8	30.0093	18.106	11.9033	-2.67473	6.38518
KO-2 b	KLF8	29.9009	18.2882	11.6127	-3.27891	9.70622
KO-2 c	KLF8	29.8812	18.1719	11.7093	-2.7668	6.80596
KO-1 a	KLF8	35.1391	18.3416	16.7976	2.21953	0.214711
KO-1 b	KLF8	35.9661	18.2312	17.7348	2.84321	0.13935
KO-1-c	KLF8	35.1507	18.0373	17.1134	2.63725	0.160734

## Sheet: Fig 2F CD31 quant
CD31 and COLIV staining quant.
Early
image #	Green	Red	Blue	Green/Blue	Red/Blue
WT 1	19207	9616	479807	0.0400307	0.0200414
WT 2	36628	7999	481259	0.0761087	0.016621
WT 3	20812	4668	394946	0.0526958	0.0118193
CSL-KO 1	87334	11687	601964	0.145082	0.0194148
CSL-KO 2	45280	13026	398087	0.113744	0.0327215
CSL-KO 3	98967	13800	505909	0.195622	0.0272776
CSL-KO 4	49512	10672	434013	0.11408	0.0245891
Late
image	Green	Red	Blue	Green/Blue	Red/Blue
WT 1	39889	16045	549438	0.0725996	0.0292026
WT 2	21407	17288	535226	0.0399962	0.0323004
WT 3	18784	3710	110495	0.169999	0.0335762
WT 4	17725	2112	71367	0.248364	0.0295935
CSL-KO 1	46630	40933	523050	0.0891502	0.0782583
CSL-KO 2	65766	34982	436024	0.150831	0.0802295
CSL-KO 3	43746	25970	637587	0.0686118	0.0407317
CSL-KO 4	79464	52732	476910	0.166623	0.11057
	averaged
	WT-early	CSL-KO -early	WT-late	CSL-KO-late
	0.0200414	0.0194148	0.0292026	0.0782583
	0.016621	0.0327215	0.0323004	0.0802295
	0.0118193	0.0272776	0.0335762	0.0407317
	-	0.0245891	0.0295935	0.11057
average	0.0161606	0.0260008	0.0311682	0.0774474
std	0.00413032	0.0066899	0.00224917	0.0222569
standard error	0.00238464	0.00334495	0.00129856	0.01285

## Sheet: Fig 3B Mitosis phenotype
Mitosis phenotype (Graph Fig 3B)
	CSL +/+ small (n = 48)	CSL +/+ big (n = 2)	CSL-KO #1 small (n = 50)	CSL-KO #1 big (n = 20)	CSL-KO #2 small (n = 45)	CSL-KO #2 big (n = 10)
Normal mitosis	100*	100	98	45	93.3333	70
Several daughter cells	0	0	2	20	2.22222	10
Mitotic exit without division	0	0	0	35	4.44444	20
*data are shown in % of total numbers

## Sheet: S1 qPCR Notch treatment
qPCR Notch inhibition/activation (Fig S1)
HES1							HEY1
treatment	GAPDH CT	CT	DCT	DDCT	Fold	cell type	treatment	GAPDH CT	CT	DCT	DDCT	Fold	cell type
FC	20.9204	27.3548	6.43443	0	1	CSL-/- #2	FC	20.8816	28.9099	8.02824	0	1	CSL-/- #2
	16.8362	25.2745	8.43831	0	1			21.1292	28.8581	7.72887	0	1
	21.1292	28.3548	7.2256	0	1			19.5837	28.7625	9.17874	0	1
Jagged	21.3066	27.6346	6.328	-0.106432	1.07656		Jagged	20.2735	28.0267	7.75321	-0.275036	1.21002
	16.8253	25.8721	9.04679	0.608486	0.655885			21.3066	28.9099	7.60328	-0.125589	1.09095
	21.3066	28.6346	7.328	0.102392	0.931487			19.7912	28.9291	9.13795	-0.0407887	1.02868
Jagged + DAPT	20.8753	27.6507	6.77539	0.340963	0.789514		Jagged + DAPT	20.168	28.8641	8.69615	0.667907	0.629419
	15.5972	24.9063	9.3091	0.870794	0.546846			20.8753	28.7454	7.87004	0.141167	0.906786
	20.9753	28.6507	7.67539	0.449788	0.732151			18.9405	28.4497	9.50914	0.330402	0.795315
FC	20.8036	29.9348	9.13118	0	1	CSL-/- #2 with reintroduced CSL	FC	19.6024	28.1891	8.5867	0	1	CSL-/- #2 with reintroduced CSL
	19.206	30.1654	10.9593	0	1			20.818	30.8196	10.0015	0	1
	20.818	27.8986	7.08059	0	1			20.4947	30.8196	10.3249	0	1
Jagged	20.9225	28.9377	8.01519	-1.11599	2.16744		Jagged	19.426	27.0302	7.60423	-0.982462	1.97583
	18.4717	28.7336	10.2629	-0.696447	1.62051			20.6572	28.8864	8.22916	-1.77238	3.41616
	20.6572	26.7095	6.05223	-1.02836	2.0397			20.5118	29.3683	8.85647	-1.46845	2.76725
Jagged + DAPT	20.9823	30.0952	9.11298	-0.0182049	1.0127		Jagged + DAPT	19.4701	28.3016	8.83149	0.244794	0.843936
	18.4807	30.2152	11.7445	0.785187	0.580277			20.0638	29.9341	9.87039	-0.131147	1.09516
	20.0638	27.8655	7.80179	0.721201	0.606592			19.842	29.9341	10.0921	-0.232817	1.17513
NRARP
treatment	GAPDH CT	CT	DCT	DDCT	Fold	cell type
FC	28.9099	20.8816	8.02824	0	1	CSL-/- #2
	28.8581	21.1292	7.72887	0	1
	28.7625	19.5837	9.17874	0	1
Jagged	28.0267	20.2735	7.75321	-0.275036	1.21002
	28.9099	21.3066	7.60328	-0.125589	1.09095
	28.9291	19.7912	9.13795	-0.0407887	1.02868
Jagged + DAPT	28.8641	20.168	8.69615	0.667907	0.629419
	28.7454	20.8753	7.87004	0.141167	0.906786
	28.4497	18.9405	9.50914	0.330402	0.795315
FC	28.8641	20.168	8.69615	0.667907	0.629419	CSL-/- #2 with reintroduced CSL
	28.7454	20.8753	7.87004	0.141167	0.906786
	28.4497	18.9405	9.50914	0.330402	0.795315
Jagged	27.0302	19.426	7.60423	-0.982462	1.97583
	28.8864	20.6572	8.22916	-1.77238	3.41616
	29.3683	20.5118	8.85647	-1.46845	2.76725
Jagged + DAPT	28.3016	19.4701	8.83149	0.244794	0.843936
	29.9341	20.0638	9.87039	-0.131147	1.09516
	29.9341	19.842	10.0921	-0.232817	1.17513

## Sheet: S2A Hif1 WB quant
Hif1a protein quantification (Fig S2A)
experiment #1						experiment #2
Normoxia						Normoxia
	Hif1a (A)	beta-Actin (B)	normalized (A/B)	normalized in %			Hif1a (A)	beta-Actin (B)	normalized (A/B)	normalized in %
Wt	3619.78	20915.9	0.173064	100		Wt	7949.43	27252.1	0.2917	100
CSL-KO #1	22970.1	13638.8	1.68418	973.156		CSL-KO #1	19950.2	26231.6	0.760541	260.727
CSL-KO #2	3318.93	7997.2	0.415012	239.803		CSL-KO #2	8139.14	19443.5	0.418604	143.505
CSL-KO #3	9143.72	12595.8	0.725937	419.462		CSL-KO #3	15831.9	22687.7	0.697818	239.225
CSL-KO #4	10098.2	15496.8	0.651628	376.525		CSL-KO #4	13335.2	26456.1	0.504052	172.798
Hypoxia						Hypoxia
	Hif1a (A)	beta-Actin (B)	normalized (A/B)	normalized in %			Hif1a (A)	beta-Actin (B)	normalized (A/B)	normalized in %
Wt	42107.3	16350.1	2.57536	100		Wt	14071.4	23963.3	0.587205	100
CSL-KO #1	24862.9	14851.4	1.67412	65.0052		CSL-KO #1	15947.1	22763.9	0.700544	119.302
CSL-KO #2	8661.31	13357.4	0.648427	25.1781		CSL-KO #2	15286.1	19530	0.782701	133.293
CSL-KO #3	14291.9	13088.2	1.09197	42.4005		CSL-KO #3	20910.5	27124.2	0.770918	131.286
CSL-KO #4	13498.9	17043.9	0.792008	30.7533		CSL-KO #4	15685.3	28816.1	0.544324	92.6974
experiment #3						experiment #4
Normoxia						Normoxia
	Hif1a (A)	beta-Actin (B)	normalized (A/B)	normalized in %			Hif1a (A)	beta-Actin (B)	normalized (A/B)	normalized in %
Wt	2596.57	19610.5	0.132407	100		Wt	8307.19	14132	0.587826	100
CSL-KO #1	12031.8	18238.2	0.659703	498.237		CSL-KO #1	17770.7	11114.1	1.59893	272.007
CSL-KO #2	8377.7	20884.8	0.40114	302.959		CSL-KO #2	21437	11751.4	1.8242	310.331
CSL-KO #3	19788.8	21937.3	0.902059	681.276		CSL-KO #3	21741.9	10808.9	2.01148	342.19
CSL-KO #4	5252.15	15812.2	0.332157	250.86		CSL-KO #4	14360.1	12497.9	1.14901	195.467
Hypoxia						Hypoxia
	Hif1a (A)	beta-Actin (B)	normalized (A/B)	normalized in %			Hif1a (A)	beta-Actin (B)	normalized (A/B)	normalized in %
Wt	20210.7	10039	2.01322	100		Wt	17594.7	12671.8	1.38849	100
CSL-KO #1	25462.2	8498.9	2.99594	148.813		CSL-KO #1	18546.6	9799.42	1.89262	136.308
CSL-KO #2	24619.6	12405	1.98465	98.5811		CSL-KO #2	23594.6	11098.2	2.12598	153.114
CSL-KO #3	25354.6	15319.8	1.65502	82.2079		CSL-KO #3	23396.6	13018.2	1.79721	129.436
CSL-KO #4	13809.7	15905.9	0.868211	43.1255		CSL-KO #4	13533.1	12817.7	1.05581	76.0403
experiment #5
Normoxia
	Hif1a (A)	beta-Actin (B)	normalized (A/B)	normalized in %
Wt	3965	16640.9	0.238268	100
CSL-KO #1	24120	15269.2	1.57965	662.971
CSL-KO #2	13735.2	17306.9	0.793629	333.082
CSL-KO #3	23093.1	14870.2	1.55299	651.78
CSL-KO #4	15953.8	17131	0.931278	390.853
Hypoxia
	Hif1a (A)	beta-Actin (B)	normalized (A/B)	normalized in %
Wt	21652.2	14992.6	1.4442	100
CSL-KO #1	32365.6	16189.5	1.99917	138.428
CSL-KO #2	29129.9	19893.1	1.46432	101.393
CSL-KO #3	28629.6	18971.4	1.50909	104.493
CSL-KO #4	21630.2	19589.9	1.10415	76.4541

## Sheet: S2D Hif1 DAPT quant.
DAPT treatment and Hif1a protein quantification (Fig S2D)
experiment #1						experiment #2
DMSO Normoxia						DMSO Normoxia
	Hif1a #1	beta-Actin (B)	normalized (A/B)	normalized in %			Hif1a #1	beta-Actin (B)	normalized (A/B)	normalized in %
Wt	7298.02	13567.8	0.537892	100		Wt	21280.4	17536.2	1.21351	100
CSL-KO 1	20758.9	12857.8	1.6145	100		CSL-KO #1	19962.8	24208.2	0.824629	100
CSL-KO #2	4091.83	11006.6	0.371763	100		CSL-KO #2	19962.4	26327.4	0.758237	100
DAPT Normoxia						DAPT Normoxia
	Hif1a #1 (A)	beta-Actin (B)	normalized (A/B)	normalized in %			Hif1a #1	beta-Actin (B)	normalized (A/B)	normalized in %
Wt	3549.56	34132.7	0.103993	31.3809		Wt	3463.35	19864.6	0.174348	14.3672
CSL-KO #1	4790.65	31305.8	0.153028	32.578		CSL-KO #1	11254.4	23670	0.475473	57.659
CSL-KO #2	5706.97	35610.7	0.16026	44.1448		CSL-KO #2	19179.3	25090	0.764418	100.815
DMSO Hypoxia						DMSO Hypoxia
	Hif1a #1	beta-Actin (B)	normalized (A/B)	normalized in %			Hif1a #1 (A)	beta-Actin (B)	normalized (A/B)	normalized in %
Wt	27089.8	34646.3	0.781896	100		Wt	18328.9	17408.1	1.0529	100
CSL-KO #1	27016.9	27088.9	0.997341	100		CSL-KO #1	34953.9	19248.3	1.81595	172.472
CSL-KO #2	32155.1	26002.4	1.23662	100		CSL-KO #2	37508.8	24683.1	1.51962	144.328
DAPT Hypoxia						DAPT Hypoxia
	Hif1a #1 (A)	beta-Actin (B)	normalized (A/B)	normalized in %			Hif1a #1 (A)	beta-Actin (B)	normalized (A/B)	normalized in %
Wt	21291.6	29683.4	0.717289	91.7371		Wt	26943.1	18666.8	1.44337	137.085
CSL-KO #1	26410.5	34010.2	0.776545	77.8616		CSL-KO #1	25832.2	21997.8	1.17431	64.6664
CSL-KO #2	37724.3	35745.7	1.05535	85.3416		CSL-KO #2	37032.1	24407.6	1.51724	99.8432
experiment #3						experiment #4
DMSO Normoxia						DMSO Normoxia
	Hif1a #1 (A)	beta-Actin (B)	normalized (A/B)	normalized in %			Hif1a #1 (A)	beta-Actin (B)	normalized (A/B)	normalized in %
Wt	5886.82	16311.6	0.360899	100		Wt	8068.17	13897.9	0.580531	100
CSL-KO #1	26054	14778.8	1.76294	100		CSL-KO #1	9683.94	11965.1	0.809351	100
CSL-KO #2	10516.3	16621.1	0.632709	100		CSL-KO #2	5264.73	12531.6	0.420116	100
DAPT Normoxia						DAPT Normoxia
	Hif1a #1 (A)	beta-Actin (B)	normalized (A/B)	normalized in %			Hif1a #1 (A)	beta-Actin (B)	normalized (A/B)	normalized in %
Wt	3396.42	17036.3	0.199363	55.2408		Wt	4701.37	11528.2	0.407813	70.2482
CSL-KO #1	11086.3	16110.5	0.688142	39.0338		CSL-KO #1	10068.9	11501.5	0.875447	108.167
CSL-KO #2	12020.6	17316.9	0.694155	109.712		CSL-KO #2	5194.97	12468.6	0.416644	99.1736
DMSO Hypoxia						DMSO Hypoxia
	Hif1a #1 (A)	beta-Actin (B)	normalized (A/B)	normalized in %			Hif1a #1 (A)	beta-Actin (B)	normalized (A/B)	normalized in %
Wt	42430.8	25254.3	1.68014	100		Wt	16387.8	13092.7	1.25168	100
CSL-KO #1	29608	22706.1	1.30397	100		CSL-KO #1	30533.6	13430.4	2.27346	100
CSL-KO #2	33318.6	27331.8	1.21904	100		CSL-KO #2	21413.2	12000.2	1.7844	100
DAPT Hypoxia						DAPT Hypoxia
	Hif1a #1 (A)	beta-Actin (B)	normalized (A/B)	normalized in %			Hif1a #1 (A)	beta-Actin (B)	normalized (A/B)	normalized in %
Wt	38232.2	22100.5	1.72993	102.963		Wt	16628.8	14109.6	1.17855	94.1576
CSL-KO #1	32569.9	24898.4	1.30811	100.318		CSL-KO #1	23997.1	13094.3	1.83263	80.6098
CSL-KO #2	26661.9	24843.8	1.07318	88.035		CSL-KO #2	17273	11380.9	1.51772	85.0546

[truncated: 3 more sheets: S2E DTT quant, Mitotic entry Fig S3B, Mitotic entry + CSL Fig S3C ]
