# Supplementary material for: Loss of CSL Unlocks a Hypoxic Response and Enhanced Tumor Growth Potential in Breast Cancer Cells
Source: Stem Cell Reports. 2016 Apr 7;6(5):643–51. doi: 10.1016/j.stemcr.2016.03.004 (PMC4939550; doi:10.1016/j.stemcr.2016.03.004)
Supplement: Table S3. Genes [file mmc4.xls]

## Sheet: Supp table genes.txt
genes upregulated in CSL-deficient cells (1768 genes)		Notch signature genes (139 genes)		comparison of the Notch signature genes and genes upregulated in CSL-deficient cells
Gene	RefSeq	Gene	RefSeq	Gene	RefSeq
AKR1C1	NM_001353	ABCA1	NM_005502	ACTBL2	NM_001017992
ANK2	NM_001127493+NM_001148+NM_020977	ACTBL2	NM_001017992	ANKRD1	NM_014391
ADAM12	NM_003474+NM_001288973+NM_021641+NM_001288974+NM_001288975	ADAM19	NM_033274	APBB1IP	NM_019043
AEBP2	NM_001114176+NM_153207+NM_001267043	ADORA2B	NM_000676	ARHGAP31	NM_020754
ARMCX5	NM_001168480+NM_001168485+NM_001168479+NM_001168478+NM_022838+NM_001168482	AFAP1L2	NM_032550+NM_001287824+NM_001001936	C10orf10	NM_007021
ATP8A2	NM_016529	ANKRD1	NM_014391	CACHD1	NM_020925+NM_001293274
ACVRL1	NM_000020+NM_001077401	ANKRD33B	NM_001164440	CSF2	NM_000758
AGMO	NM_001004320	APBB1IP	NM_019043	CXCL1	NR_046035+NM_001511
ARHGAP5-AS1	NR_027263	APOL6	NM_030641	DSP	NM_001008844+NM_004415
ADAMTS17	NM_139057	ARHGAP31	NM_020754	DUSP1	NM_004417
BCDIN3D	NM_181708	BAHCC1	NM_001291324	DUSP6	NM_001946+NM_022652
AIMP2	NM_006303	C10orf10	NM_007021	F2RL1	NM_005242
ACVR1B	NM_020328+NM_004302+NM_020327	CACHD1	NM_020925+NM_001293274	FAM83A	NM_032899+NM_207006+NM_001288587
ANG	NM_001145+NM_001097577	CCL2	NM_002982	FIRRE	NR_026975
ATAD3C	NM_001039211	CEBPB	NM_001285879+NM_005194+NM_001285878	GFPT2	NM_005110
AOC2	NM_009590+NM_001158	CIITA	NM_000246+NR_104444+NM_001286403+NM_001286402	GPR17	NM_001161417+NM_001161416+NM_001161415+NM_005291
AKNAD1	NR_049760+NM_152763	CLIP2	NM_032421+NM_003388	HR	NM_005144+NM_018411
ABHD4	NM_022060	CMKLR1	NM_001142343+NM_004072+NM_001142345+NM_001142344	HSPB8	NM_014365
ACADL	NM_001608	COL15A1	NM_001855	ID3	NM_002167
ARMCX4	NR_028407+NR_045863+NR_045861+NR_045864+NR_045862+NM_001256155	COL1A1	NM_000088	IFIT2	NM_001547
ATG101	NM_021934+NM_001098673	COL6A3	NM_004369+NM_057166+NM_057167+NM_057165+NM_057164	IGFBP1	NM_000596
ARFIP2	NM_001242855+NM_001242854+NM_001242856+NM_012402	CREB3L1	NM_052854	IL12A	NM_000882
APCDD1L-AS1	NR_034147	CSF2	NM_000758	IL1B	NM_000576
ADSSL1	NM_152328+NM_199165	CX3CL1	NM_002996	IL1RAP	NM_001167928+NM_001167930+NM_001167931+NM_001167929+NM_134470+NM_002182
ABCA5	NM_172232+NM_018672	CXCL1	NR_046035+NM_001511	KITLG	NM_000899+NM_003994
ARHGAP5	NM_001173+NM_001030055	CXCL2	NM_002089	KLF10	NM_005655+NM_001032282+NR_103759+NR_103760
BCL11A	NM_138559+NM_018014+NM_022893	CXCL8	NM_000584	LOC100506178	NR_038393
ARSD	NM_001669	DSP	NM_001008844+NM_004415	LOC441178	NR_117092
ATOH8	NM_032827	DUSP1	NM_004417	NPR3	NM_001204376+NM_001204375+NM_000908
AFAP1-AS1	NR_026892	DUSP6	NM_001946+NM_022652	NTN4	NM_021229
AXIN2	NM_004655	EFNB1	NM_004429	PALM2	NM_001037293+NM_053016
ANGPT1	NM_001146+NM_001199859	EPAS1	NM_001430	PNMA2	NM_007257
ATF3	NM_001030287+NM_001040619+NM_001674+NM_001206486+NM_001206488+NM_001206484	F2RL1	NM_005242	PRR5L	NM_001160167+NM_024841+NM_001160169+NM_001160168
AMPD3	NM_001172431+NM_000480+NM_001025389+NM_001025390+NM_001172430	FAM83A	NM_032899+NM_207006+NM_001288587	PTHLH	NM_198966+NM_198965+NM_198964+NM_002820
AFP	NM_001134	FHDC1	NM_033393	S100A2	NM_005978
ARMCX1	NM_016608	FHL3	NM_001243878+NM_004468	SDC2	NM_002998
BET1L	NM_016526+NM_001098787	FIRRE	NR_026975	SLC46A3	NM_001135919+NM_181785
ANKRD65	NM_001145210+NM_001243536+NM_001243535	FOXP4	NM_001012427+NM_138457+NM_001012426	SLIT2	NM_001289136+NM_001289135+NM_004787
APOD	NM_001647	FOXS1	NM_004118	SORBS2	NM_001145670+NM_003603+NM_001145673+NM_001145671+NM_001145672+NM_001270771+NM_021069+NM_001145675+NM_001145674
ANKRD20A12P	NR_046228	FRMD8	NM_031904	SPHK1	NM_182965+NM_001142601+NM_021972+NM_001142602
AGR2	NM_006408	GADD45A	NM_001199742+NM_001199741+NM_001924	TACC2	NM_001291877+NM_001291876+NM_206861+NM_206862+NM_001291879+NM_001291878+NM_006997+NM_206860
ARHGAP24	NM_001025616+NM_001042669+NM_001287805+NM_031305	GBP3	NM_018284	TGM5	NM_004245+NM_201631
ABCA4	NM_000350	GFPT2	NM_005110	TLE1	NM_005077
ASB2	NM_001202429+NM_016150	GLIS3	NM_001042413+NM_152629	TSC22D1	NM_001243799+NM_183422+NM_006022+NM_001243798+NM_001243797
ARMC4	NM_018076+NM_001290021+NM_001290020	GPR126	NM_020455+NM_198569+NM_001032395+NM_001032394	TSPAN15	NM_012339
ABRACL	NM_021243	GPR17	NM_001161417+NM_001161416+NM_001161415+NM_005291	UBASH3B	NM_032873
ABCA8	NM_007168+NM_001288985+NM_001288986	HBEGF	NM_001945	ZNF702P	NR_003578
APLN	NM_017413	HES1	NM_005524
ATOX1	NM_004045	HES4	NM_021170+NM_001142467
ATP6AP1	NM_001183	HKDC1	NM_025130
ARC	NM_015193	HR	NM_005144+NM_018411
ARMCX6	NM_019007+NM_001009584+NM_001184768+NR_033670+NR_033669	HSPB8	NM_014365
BCL7A	NM_020993+NM_001024808	HTR1D	NM_000864
AGPAT4	NM_020133	ID3	NM_002167
ANK3	NM_020987+NM_001204404+NM_001204403+NM_001149	IFIT2	NM_001547
BCL2L15	NM_001010922	IFIT3	NM_001549+NM_001289758+NM_001031683+NM_001289759
ADAMTS20	NM_025003	IGFBP1	NM_000596
ARMCX3	NM_016607+NM_177947+NM_177948	IL12A	NM_000882
AOC3	NR_102422+NM_003734+NM_001277731+NM_001277732	IL1B	NM_000576
ACE2	NM_021804	IL1R1	NM_001288706+NM_000877
APBA2	NM_005503+NM_001130414	IL1RAP	NM_001167928+NM_001167930+NM_001167931+NM_001167929+NM_134470+NM_002182
ACVR1C	NM_145259+NM_001111033+NM_001111032+NM_001111031	IL6	NM_000600
ANGPTL4	NM_139314+NM_001039667+NR_104213	IRF1	NM_002198
AP4S1	NM_001254729+NM_001254727+NM_001254726+NM_001128126+NM_007077+NM_001254728	JAK2	NM_004972
ACTBL2	NM_001017992	KAZN	NM_015209+NM_201628+NM_001018000+NM_001018001+NM_001017999
ARHGAP20	NM_001258418+NM_001258417+NM_001258416+NM_020809+NM_001258415	KIF21B	NM_001252103+NM_001252102+NM_001252100+NM_017596
ABCC9	NM_020297+NM_005691	KITLG	NM_000899+NM_003994
ADD2	NM_001185054+NM_001617+NM_017488+NM_001185055+NM_017482	KLF10	NM_005655+NM_001032282+NR_103759+NR_103760
A1BG	NM_130786	KRT16	NM_005557
AKAP12	NM_005100+NM_144497	KRT18	NM_199187+NM_000224
ARHGDIB	NM_001175	LINC00173	NR_027345+NR_027346
ADAMTS7	NM_014272	LIPG	NM_006033
ARHGAP4	NM_001666+NM_001164741	LOC100506178	NR_038393
ABTB2	NM_145804	LOC441178	NR_117092
ASTN1	NM_001286164+NM_004319+NM_207108	MFAP2	NM_017459+NM_001135248+NM_001135247+NM_002403
ATL1	NM_001127713+NM_015915+NM_181598	MKNK2	NM_017572+NM_199054
BAG3	NM_004281	MYCL	NM_001033081+NM_001033082+NM_005376
BCL2A1	NM_001114735+NM_004049	NPR3	NM_001204376+NM_001204375+NM_000908
AFF3	NM_002285+NM_001025108	NRARP	NM_001004354
ATP9A	NM_006045	NTN4	NM_021229
ASAH1	NM_004315+NM_001127505+NM_177924	NUAK2	NM_030952
ATP6V0A1	NM_001130020+NM_005177+NM_001130021	NXN	NM_022463+NM_001205319
AKR1C2	NM_205845+NM_001354+NM_001135241	PALM2	NM_001037293+NM_053016
ADPRH	NM_001125+NM_001291949+NM_001291950	PCBP3	NM_001130141+NM_020528
ARHGAP42	NM_152432	PLEKHG4B	NM_052909
BEGAIN	NM_020836+NM_001159531	PLK2	NM_001252226+NM_006622
AADACP1	NR_026915	PNMA2	NM_007257
ARMCX2	NM_177949+NM_014782+NM_001282231	PPARGC1B	NM_001172698+NM_133263+NM_001172699
ARHGAP28	NM_001010000	PRR5L	NM_001160167+NM_024841+NM_001160169+NM_001160168
ALDH1L1	NM_001270365+NM_012190+NM_001270364+NR_072979	PRSS22	NM_022119
BAMBI	NM_012342	PTHLH	NM_198966+NM_198965+NM_198964+NM_002820
BARX2	NM_003658	PTK2B	NM_173174+NM_004103+NM_173176+NM_173175
ABCA10	NM_080282	PTPRE	NM_006504+NM_130435
AHR	NM_001621	PTX3	NM_002852
APEX1	NM_001641+NM_001244249+NM_080648+NM_080649	PVRL1	NM_203285+NM_002855+NM_203286
BANK1	NM_017935+NM_001127507+NM_001083907	PXK	NM_017771+NM_001289095+NM_001289098+NM_001289096+NM_001289099+NM_001289101+NM_001289100
ASRGL1	NM_001083926+NM_025080	RAB11FIP1	NM_025151+NM_001002814
ABI3BP	NM_015429	RASSF4	NM_032023
ASB9	NM_024087+NM_001031739+NM_001168531+NM_001168530	RGS4	NM_001102445+NM_005613+NM_001113381+NM_001113380
ALOXE3	NM_001165960+NM_021628	RIPK4	NM_020639
ADAMTSL1	NM_001040272+NM_052866	RNF144A	NM_014746
APBB1IP	NM_019043	RNF152	NM_173557
AHNAK2	NM_138420	S100A2	NM_005978
ALPP	NM_001632	SDC2	NM_002998
ADAM28	NM_021777+NM_014265	SEPT4	NM_001198713+NM_004574+NM_080416+NM_001256782+NR_037155+NM_001256822+NM_080415+NR_104197+NR_104196
B3GNT8	NM_198540	SERPINA3	NM_001085
APCS	NM_001639	SERPINB9	NM_004155
ASB8	NM_024095	SERPINB9P1	NR_033851
ALKBH7	NM_032306	SGK1	NM_001143676+NM_001143678+NM_005627+NM_001143677+NM_001291995
ATP10A	NM_024490	SLC1A3	NM_001166696+NM_001166695+NM_004172+NM_001289939+NM_001289940
ADPRHL1	NM_199162+NM_138430	SLC1A7	NM_001287595+NM_001287597+NM_006671+NR_109858+NM_001287596
ACSS3	NM_024560	SLC46A3	NM_001135919+NM_181785
ANKRD31	NM_001164443	SLIT2	NM_001289136+NM_001289135+NM_004787
ANKRD30B	NM_001145029	SNAI1	NM_005985
ATP11C	NM_173694+NM_001010986	SNAI2	NM_003068
AGBL2	NM_024783	SOCS1	NM_003745
ATG4A	NM_178270+NM_052936	SORBS2	NM_001145670+NM_003603+NM_001145673+NM_001145671+NM_001145672+NM_001270771+NM_021069+NM_001145675+NM_001145674
ADAMTS1	NM_006988	SPARC	NM_003118
BEX2	NM_032621+NM_001168401+NM_001168400+NM_001168399	SPHK1	NM_182965+NM_001142601+NM_021972+NM_001142602
AMIGO2	NM_181847+NM_001143668	SSTR2	NM_001050
ADAMTS8	NM_007037	ST6GALNAC4	NM_175040+NM_175039
ANKRD1	NM_014391	TACC2	NM_001291877+NM_001291876+NM_206861+NM_206862+NM_001291879+NM_001291878+NM_006997+NM_206860
ASPH	NM_004318+NM_001164750+NM_001164751+NM_001164753+NM_001164752+NM_032466+NM_001164754+NM_001164755+NM_032468+NM_020164+NM_032467+NM_001164756	TFF1	NM_003225
ATP5G2	NM_005176+NM_001002031	TGFBR1	NM_004612+NM_001130916
ADAM23	NM_003812	TGM5	NM_004245+NM_201631
ATP8B2	NM_001005855+NM_020452	TLE1	NM_005077
BAZ1A	NM_182648+NM_013448	TNFRSF10B	NM_147187+NM_003842+NR_027140
ANKRD18A	NM_147195	TNFRSF21	NM_014452
ADHFE1	NM_144650	TNFSF10	NM_003810+NM_001190942+NR_033994+NM_001190943
ARL4A	NM_001037164+NM_212460+NM_005738+NM_001195396	TPST2	NM_003595+NM_001008566
AAMDC	NM_024684	TSC22D1	NM_001243799+NM_183422+NM_006022+NM_001243798+NM_001243797
ARL14EP	NM_152316	TSPAN15	NM_012339
BCAP31	NM_001256447+NM_001139441+NM_001139457+NM_005745	TUFT1	NM_020127+NM_001126337
AMDHD1	NM_152435	UBASH3B	NM_032873
ARSE	NM_001282631+NM_000047+NM_001282628	UNC5B	NM_170744+NM_001244889
ARHGAP31	NM_020754	VWA2	NM_001272046
AKR1E2	NR_073126+NM_001271025+NR_073127+NR_073125+NM_001040177+NM_001271021	XAF1	NR_046397+NR_046396+NM_017523+NR_046398+NM_199139
ATP6V0D2	NM_152565	ZC3H12A	NM_025079
APBA1	NM_001163	ZNF702P	NR_003578
BHLHB9	NM_001142525+NM_001142527+NM_001142526+NM_001142524+NM_030639+NM_001142528+NM_001142529+NM_001142530
BHLHE40	NM_003670
BHLHE41	NM_030762
BICC1	NM_001080512
BLOC1S3	NM_212550
BMF	NM_001003943+NM_033503+NM_001003940+NM_001003942
BMI1	NM_005180
BMP2	NM_001200
BMPR1B	NM_001203+NM_001256792+NM_001256793+NM_001256794
BNIP3	NM_004052
BOC	NM_033254
BOLA1	NM_016074
BST2	NM_004335
BTK	NM_001287345+NM_000061+NM_001287344
C10orf10	NM_007021
C10orf25	NM_001039380
C10orf88	NM_024942
C10orf90	NM_001004298
C11orf1	NM_022761
C11orf70	NM_001195005+NM_032930
C11orf71	NM_019021+NM_001271562
C11orf74	NM_001276722+NM_138787+NM_001276727+NM_001276726+NM_001276725+NM_001276723+NR_077243+NM_001276724
C11orf91	NM_001166692
C11orf96	NM_001145033
C12orf5	NM_020375
C12orf60	NM_175874
C12orf66	NM_152440
C12orf79	NM_001256374+NM_001256373+NR_046160+NR_046159+NM_001256375
C14orf37	NM_001001872
C15orf41	NM_001130010+NM_001290233+NM_032499+NM_001290232
C15orf54	NM_207445
C16orf45	NM_033201+NM_001142469
C16orf62	NM_020314
C17orf59	NM_017622
C1orf115	NM_024709
C2	NM_001282457+NM_001178063+NM_001145903+NM_000063+NM_001282459+NM_001282458
C21orf67	NR_027128+NR_027129
C21orf90	NR_026547+NR_026548
C2CD4C	NM_001136263
C2CD5	NM_014802+NM_001286177+NM_001286174+NM_001286173+NM_001286175+NM_001286176
C3orf58	NM_173552+NM_001134470
C3orf67	NM_198463
C3orf70	NM_001025266
C4A+C4B+C4B_2	NM_001252204+NM_007293+NM_001242823+NM_001002029
C4A+C4B+C4B_2	NM_001252204+NM_007293+NM_001242823+NM_001002029
C4orf19	NM_001104629+NM_018302
C6orf141	NM_001145652
C6orf165	NM_001031743
C6orf223	NM_153246+NM_001171992
C6orf99	NM_001195032
C7orf31	NM_138811
C7orf60	NM_152556
C8orf31	NM_173687
C8orf48	NM_001007090
CA13	NM_198584
CABYR	NM_153770+NM_153769+NM_012189+NM_138643+NM_153768+NM_138644
CACHD1	NM_020925+NM_001293274
CACNB3	NM_001206917+NM_001206916+NM_000725+NM_001206915
CACNG6	NR_102308+NM_145815+NM_145814+NM_031897
CADM1	NM_001098517+NM_014333
CALB1	NM_004929
CALCOCO1	NM_020898+NR_026554+NM_001143682
CALCR	NM_001164738+NM_001742+NM_001164737
CAPN11	NM_007058
CAPN5	NM_004055
CAPRIN2	NR_038177+NM_032156+NM_023925+NM_001206856+NM_001002259
CARD6	NM_032587
CASC8	NR_117100+NR_024393
CCDC101	NM_138414
CCDC102B	NM_001093729+NM_024781
CCDC110	NM_001145411+NM_152775
CCDC112	NM_152549+NM_001040440
CCDC113	NM_014157+NM_001142302
CCDC122	NM_144974
CCDC126	NM_138771
CCDC148	NM_138803+NM_001171637
CCDC149	NM_001130726+NM_173463
CCDC186	NM_018017
CCDC71L	NM_175884
CCDC77	NM_001130148+NM_001130147+NM_001130146+NM_032358
CCDC8	NM_032040
CCDC90B	NM_021825+NM_001286117+NM_001286116+NM_001286119+NM_001286120+NM_001286118
CCDC91	NM_018318
CCL20	NM_001130046+NM_004591
CCL26	NM_006072
CCL28	NM_148672
CCL5	NM_002985+NM_001278736
CCNB3	NM_033031+NM_033670
CCND2	NM_001759
CCNYL1	NM_152523+NM_001142300
CCPG1	NM_001204451+NM_001204450+NM_004748+NM_020739
CCR1	NM_001295
CD163L1	NM_174941
CD177	NM_020406
CD22	NM_001278417+NM_001185100+NM_001771+NM_001185099+NM_001185101
CD37	NM_001774+NM_001040031
CD47	NM_001777+NM_198793
CD55	NM_000574+NM_001114752
CD59	NM_001127223+NM_203330+NM_203329+NM_000611+NM_001127227+NM_001127226+NM_203331+NM_001127225
CD63	NM_001257392+NM_001257401+NM_001257390+NM_001780+NM_001257391+NM_001257400+NM_001267698+NM_001257389
CD68	NM_001251+NM_001040059
CD9	NM_001769
CDA	NM_001785
CDC42EP2	NM_006779
CDH17	NM_001144663+NM_004063
CDK14	NM_001287135+NM_012395+NM_001287136+NM_001287137
CDKL5	NM_003159+NM_001037343
CDKN3	NM_001130851+NM_005192
CDO1	NM_001801
CDYL2	NM_152342
CELF2	NM_001025077+NM_006561+NM_001083591+NM_001025076
CELF4	NM_001025089+NM_020180+NM_001025088+NM_001025087
CENPI	NM_006733
CERS6	NM_001256126+NM_203463
CES4A	NM_173815+NM_001190201+NM_001190202
CETN2	NM_004344
CFH	NM_000186+NM_001014975
CFI	NM_000204
CFL2	NM_138638+NM_021914+NR_028131+NR_028130+NM_001243645
CGNL1	NM_001252335+NM_032866
CH25H	NM_003956
CHAC1	NM_001142776+NM_024111
CHFR	NM_001161347+NM_001161346+NM_001161345+NM_001161344+NM_018223
CHI3L2	NM_001025197+NM_004000+NM_001025199
CHKA	NM_212469+NM_001277
CHMP4A	NM_014169
CHMP4C	NM_152284
CHN2	NM_001293069+NM_004067+NM_001293070+NM_001293071+NM_001293072+NM_001293079+NM_001293076+NM_001293080+NM_001039936+NM_001293078+NM_001293077+NM_001293073+NM_001293075+NM_001293081+NR_120524+NR_120525
CHORDC1	NM_012124+NM_001144073
CHRDL1	NM_001143983+NM_001143982+NM_145234+NM_001143981
CHSY3	NM_175856
CITED4	NM_133467
CKMT2-AS1	NR_034121+NR_034123+NR_034122
CLCF1	NM_013246+NM_001166212
CLDN1	NM_021101
CLDN7	NM_001185023+NM_001185022+NM_001307
CLEC2B	NM_005127
CLIC2	NM_001289
CLMP	NM_024769
CLP1	NM_006831+NM_001142597
CMAS	NM_018686
CMC4	NM_001018024
CMTM8	NM_178868
CNKSR3	NM_173515
CNOT10	NM_015442+NM_001256741+NR_046352+NM_001256742
CNTNAP3	NM_033655
COA4	NM_016565
COBLL1	NM_014900+NM_001278461+NM_001278458+NM_001278460
COL17A1	NM_000494
COL1A2	NM_000089
COL4A5	NM_000495+NM_033380
COL4A6	NM_001847+NM_033641+NM_001287758+NM_001287759+NM_001287760
COL5A2	NM_000393
COL9A2	NM_001852
COLGALT2	NM_015101
COQ5	NM_032314
CORO6	NM_032854
COX14	NM_032901+NM_001257133+NM_001257134
CP	NR_046371+NM_000096
CPA3	NM_001870
CPA4	NM_001163446+NM_016352
CPE	NM_001873
CPEB4	NM_030627
CPM	NM_001874+NM_198320+NM_001005502
CPNE7	NM_153636+NM_014427
CPQ	NM_016134
CPVL	NM_019029+NM_031311
CRADD	NM_003805
CRISPLD1	NM_031461+NM_001286778+NM_001286777
CRTAM	NM_019604
CSF2	NM_000758
CSF3	NM_172220+NM_000759+NM_001178147+NM_172219+NR_033662
CSGALNACT1	NR_024040+NM_018371+NM_001130518
CSGALNACT2	NM_018590
CSPG4	NM_001897
CSRNP2	NM_030809+NR_045072
CSRNP3	NM_001172173+NM_024969
CSRP2	NM_001321
CST1	NM_001898
CST2	NM_001322
CST4	NM_001899
CST6	NM_001323
CSTF2	NM_001325
CT83	NM_001017978
CTAGE1	NM_172241
CTHRC1	NM_138455+NM_001256099
CTR9	NM_014633
CTSC	NM_001814+NM_001114173+NM_148170
CTSS	NM_004079+NM_001199739
CUL4B	NM_003588+NM_001079872
CXCL1	NR_046035+NM_001511
CXorf40A	NM_178124+NM_001171908+NM_001171907+NM_001171909
CXorf56	NM_001170569+NM_022101+NM_001170570
CXorf57	NM_018015+NM_001184782
CXXC4	NM_025212
CYBB	NM_000397
CYGB	NM_134268
CYP1A1	NM_000499
CYP24A1	NM_000782+NM_001128915
CYP27A1	NM_000784
CYP2E1	NM_000773
CYP2J2	NM_000775
CYP2R1	NM_024514
CYP2S1	NM_030622
DAB2	NM_001343+NM_001244871
DACH1	NM_004392+NM_080760+NM_080759
DAGLA	NM_006133
DAK	NM_015533
DAZAP2	NM_001136269+NM_001136264+NM_014764+NM_001136268+NM_001136267+NM_001136266
DCAF13P3	NR_027642
DCAF4	NM_181340+NM_001163509+NM_001163508+NM_181341+NM_015604
DCBLD2	NM_080927
DCLK1	NM_004734+NM_001195416+NM_001195415+NM_001195430
DCLRE1A	NM_014881+NM_001271816
DDIT3	NM_001195053+NM_001195054+NM_004083+NM_001195057+NM_001195056+NM_001195055
DDIT4L	NM_145244
DDN	NM_015086
DDO	NM_003649+NM_004032
DDX26B	NM_182540
DENND2C	NM_198459+NM_001256404
DEPDC7	NM_001077242+NM_139160
DERA	NM_015954
DGAT2	NM_001253891+NM_032564
DGKI	NM_004717
DHRS2	NM_005794+NM_182908
DHRS4	NM_001282990+NM_001282988+NM_001282987+NM_001282991+NM_021004+NM_001282989
DHRS4-AS1	NR_023922+NR_023921+NR_023924+NR_023923
DHRS9	NM_199204+NM_001289763+NM_001142270+NM_001142271
DHX37	NM_032656
DIO2	NM_001242503+NM_001242502+NM_000793+NM_013989+NM_001007023
DKK3	NM_013253+NM_015881+NM_001018057
DLL1	NM_005618
DMD	NM_004013+NM_004014+NM_004010+NM_004020+NM_004011+NM_004012+NM_004023+NM_000109+NM_004006+NM_004009+NM_004022+NM_004021+NM_004016+NM_004015+NM_004017+NM_004018+NM_004019
DMKN	NM_001035516+NR_033746+NM_001126059+NM_001190347+NM_033317+NM_001126056+NM_001190348+NM_001190349+NM_001126058+NM_001126057
DNAH1	NM_015512
DNAH11	NM_001277115
DNAH6	NM_001370
DNAJB9	NM_012328
DNAJC14	NM_032364
DNAJC15	NM_013238
DNAJC6	NM_014787+NM_001256865+NM_001256864
DNASE1L1	NM_006730+NM_001009933+NM_001009934+NM_001009932
DNER	NM_139072
DOCK10	NM_014689+NM_001290263
DOCK11	NM_144658
DOCK6	NM_020812
DPF1	NM_001135156+NM_004647+NM_001289978+NM_001135155
DPF3	NM_001280542+NM_012074+NM_001280544+NM_001280543
DPP4	NM_001935
DSC2	NM_004949+NM_024422
DSP	NM_001008844+NM_004415
DUOX2	NM_014080
DUSP1	NM_004417
DUSP5	NM_004419
DUSP6	NM_001946+NM_022652
DUXAP8	NR_122113
DYNC1I1	NM_001135556+NM_001278422+NM_001135557+NM_004411+NM_001278421
DYNLT3	NM_006520
DYRK2	NM_006482+NM_003583
DYRK4	NM_003845+NR_104115+NM_001282286+NM_001282285
DZIP1	NM_198968+NM_014934
EAF2	NM_018456
EAPP	NM_018453
EBF3	NM_001005463
ECSCR	NM_001293739+NR_121659+NM_001077693
EDN1	NM_001955+NM_001168319
EDNRA	NR_045958+NM_001166055+NM_001957+NM_001256283
EDNRB	NM_000115+NM_001122659+NM_001201397+NM_003991
EFCAB4B	NM_001144958+NM_032680
EFCAB5	NM_001145053+NM_198529+NR_026738
EGFLAM	NM_152403+NM_001205301+NM_182798+NM_182801
EGLN3	NM_022073
EGR1	NM_001964
EGR2	NM_000399+NM_001136178+NM_001136177+NM_001136179
EHF	NM_012153+NM_001206615+NM_001206616
EHHADH	NM_001966+NM_001166415
EIF3M	NM_006360
EIF4E3	NM_001134651+NM_001134650+NM_001134649+NM_173359+NM_001282886
ELFN1	NM_001128636
ELL2	NM_012081
ELOVL7	NM_024930+NM_001104558
EMB	NM_198449
EMC9	NM_016049
EMD	NM_000117
EMX1	NM_004097
ENAM	NM_031889
ENO2	NM_001975
ENPP4	NM_014936
ENTPD3	NM_001291961+NM_001248+NM_001291960
EPB41L4A	NM_022140
EPB41L4A-AS2	NR_027706
EPHA4	NM_004438
EPHA5	NM_004439+NM_182472+NM_001281766+NM_001281765+NM_001281767
EPN2	NM_001102664+NM_148921+NM_014964
EPN2-IT1	NR_046824
EPS8	NM_004447
ERBB3	NM_001982+NM_001005915
ERO1LB	NM_019891
ERVMER34-1	NM_024534+NM_001242690
ERVV-2	NM_001191055
ESAM	NM_138961
ESD	NM_001984
ESR2	NM_001291712+NM_001214902+NM_001291723+NM_001040275+NR_073496+NM_001271876+NM_001437+NM_001271877+NR_073497
ETFB	NM_001985+NM_001014763
ETNK1	NM_018638+NM_001039481
ETV1	NM_001163151+NM_001163150+NM_001163147+NM_004956+NM_001163148+NM_001163149+NM_001163152+NR_120445
EVI2B	NM_006495
EYA4	NM_172103+NM_004100+NM_172105
EYA4-AS1	NR_109982
EZR	NM_003379+NM_001111077
F11R	NM_016946
F2R	NM_001992
F2RL1	NM_005242
F2RL2	NM_004101+NM_001256566
F8	NM_000132+NM_019863
F8A1	NM_012151
F8A1	NM_012151
F8A1	NM_012151
FA2H	NM_024306
FABP5	NM_001444
FAM101B	NM_182705
FAM109B	NM_001002034
FAM110B	NM_147189
FAM115C	NM_001130025+NM_173678+NM_001130026
FAM122B	NM_001170757+NM_001166599+NM_145284+NM_001166600+NM_001170756
FAM122C	NM_001170780+NM_001170784+NM_001170782+NM_001170783+NM_001170779+NM_138819+NM_001170781
FAM124A	NM_001242312+NM_145019
FAM127A	NM_001078171
FAM127B	NM_001134321+NM_001078172
FAM127C	NM_001078173
FAM133A	NM_001171110+NM_001171109+NM_001171111+NM_173698
FAM134B	NM_001034850+NM_019000
FAM13A	NM_001015045+NM_001265578+NM_014883+NM_001265580+NM_001265579
FAM13C	NM_001143773+NM_001166698+NM_198215+NM_001001971
FAM155A	NM_001080396
FAM171B	NM_177454
FAM182B	NR_027061+NR_026714
FAM189A2	NM_001127608+NM_004816
FAM195B	NM_001288799+NM_001093767+NM_207368+NM_001288798
FAM196A	NM_001039762
FAM201A	NR_027294
FAM204A	NM_001134672+NM_022063
FAM221A	NM_001127365+NM_199136+NM_001127364
FAM24B	NM_152644+NM_001204364+NR_037911
FAM26E	NM_153711
FAM26F	NM_001010919+NM_001276460
FAM3A	NM_001171132+NM_001171133+NM_021806+NM_001171134+NM_001282312+NM_001282311
FAM46A	NM_017633
FAM50A	NM_004699
FAM58A	NM_001130997+NM_152274
FAM81A	NM_152450
FAM83A	NM_032899+NM_207006+NM_001288587
FAM83B	NM_001010872
FAM95C	NR_047651
FANCF	NM_022725
FAP	NM_001291807+NM_004460
FAXDC2	NM_032385
FBLN5	NM_006329
FBN2	NM_001999
FBXO3	NM_012175+NM_033406
FBXO32	NM_058229+NM_148177+NM_001242463
FBXO36	NM_174899
FCGR2C	NM_201563+NR_047648
FCHSD1	NM_033449
FCRLA	NM_001184867+NM_001184866+NM_001184873+NM_001184872+NM_001184871+NM_001184870+NM_032738
FCRLB	NM_001002901+NM_001288832+NM_001288831+NM_001288829+NM_001288830
FEN1	NM_004111
FES	NM_001143785+NM_002005+NM_001143783+NM_001143784
FEZF1	NM_001160264+NM_001024613
FEZF1-AS1	NR_036484
FGF1	NM_001257207+NM_001144892+NM_001144935+NM_033137+NM_033136+NM_001144934+NM_000800+NM_001257206+NM_001257205+NM_001257211+NM_001257210+NM_001257209+NM_001257208+NM_001257212
FGF13	NM_001139498+NM_001139501+NM_001139500+NM_004114+NM_001139502+NM_033642
FGF14-AS2	NR_036487
FGF5	NM_033143+NM_004464+NM_001291812
FGFR1OP2	NM_001171888+NM_015633+NM_001171887
FILIP1	NM_001289987+NM_015687+NR_110608
FILIP1L	NM_182909+NM_001282794+NM_001282793+NM_001042459+NM_014890
FIRRE	NR_026975
FKBP11	NM_016594+NM_001143781+NM_001143782
FKBP14	NM_017946+NR_046479+NR_046478
FKBP9P1	NR_027342+NR_003949+NR_027340+NR_027339
FLG-AS1	NR_103778+NR_103779
FLI1	NM_001271012+NM_002017+NM_001167681+NM_001271010
FLJ22447	NR_039985
FLJ31104	NR_102755
FLRT2	NM_013231
FMR1	NM_001185076+NM_001185075+NM_001185082+NM_001185081+NM_002024+NR_033700+NR_033699
FOLR1	NM_016725+NM_016724+NM_000802+NM_016729
FOSB	NM_001114171+NM_006732
FOXA2	NM_153675+NM_021784
FOXC1	NM_001453
FOXD3-AS1	NR_121634+NR_121635+NR_121636+NR_121637
FOXO1	NM_002015
FOXP2	NR_033766+NR_033767+NM_014491+NM_148898+NM_001172766+NM_148900+NM_148899+NM_001172767
FRK	NM_002031
FRMD3	NM_001244959+NM_001244962+NM_001244961+NM_174938+NM_001244960
FRMD4B	NM_015123
FRMD6	NM_001042481+NM_152330+NM_001267046+NM_001267047
FRY	NM_023037
FST	NM_006350+NM_013409
FTO-IT1	NR_103838
FUNDC2	NM_023934
FUZ	NM_001171937+NM_025129+NR_033269
FZD1	NM_003505
G0S2	NM_015714
GABARAPL1	NM_031412
GABRE	NM_004961
GAD1	NM_000817+NM_013445
GAL3ST4	NM_024637
GALNT13	NM_052917
GALNT3	NM_004482
GALNT3	NM_004482
GALNT5	NM_014568
GAREM	NM_022751+NM_001242409
GBA	NM_000157+NM_001171811+NM_001005742+NM_001171812+NM_001005741
GBAP1	NR_002188
GBGT1	NM_001282632+NM_001288572+NM_021996+NM_001282629+NM_001288573
GBP5	NM_052942+NM_001134486
GCAT	NM_001171690+NM_014291
GCNT4	NM_016591
GDAP1	NM_018972+NR_046346+NM_001040875
GDF15	NM_004864
GDI1	NM_001493
GDPD1	NM_182569+NM_001165993+NM_001165994
GFPT2	NM_005110
GFRA1	NM_001145453+NM_005264+NM_145793
GGACT	NM_001195087+NM_033110
GGT5	NM_004121+NM_001099782+NM_001099781
GGT8P	NR_003503
GJA1	NM_000165
GJD3	NM_152219
GLA	NM_000169
GLA	NM_000169
GLB1L2	NM_138342
GLIPR1	NM_006851
GLRX2	NM_016066+NM_197962+NM_001243399
GMPR2	NM_001283021+NR_104265+NM_001002001+NM_001002000+NM_001283022+NM_016576+NM_001283023+NM_001002002
GNAI1	NM_002069+NM_001256414
GNAL	NM_182978+NM_001142339+NM_001261443+NM_001261444
GNG2	NM_053064+NM_001243774+NM_001243773
GNG7	NM_052847
GNGT2	NM_001198754+NM_001198755+NM_001198756+NM_031498
GNL3L	NM_019067+NM_001184819
GNS	NM_002076
GOLT1B	NM_016072
GP1BA	NM_000173
GPAM	NM_001244949+NM_020918
GPC5	NM_004466
GPC6	NM_005708
GPER1	NM_001505+NM_001039966+NM_001098201
GPNMB	NM_002510+NM_001005340
GPR110	NM_153840+NM_025048
GPR132	NM_013345+NM_001278695+NM_001278696+NM_001278694
GPR133	NM_198827
GPR160	NM_014373
GPR17	NM_001161417+NM_001161416+NM_001161415+NM_005291
GPR19	NM_006143
GPR35	NM_001195382+NM_001195381+NM_005301
GPR63	NM_001143957+NM_030784
GPR64	NM_001184837+NM_001184836+NM_001184835+NM_001079860+NM_001079858+NM_001184834+NM_001184833+NM_005756+NM_001079859
GPR83	NM_016540
GPR98	NR_003149+NM_032119
GPRASP1	NM_014710+NM_001099411+NM_001099410+NM_001184727
GPRASP2	NM_001184876+NM_001184875+NM_001184874+NM_138437+NM_001004051
GPRC5B	NM_016235
GRB10	NM_005311+NM_001001549+NM_001001555+NM_001001550
GRB7	NM_005310+NM_001030002+NM_001242442+NM_001242443
GREB1	NM_014668+NM_148903+NM_033090
GREB1L	NM_001142966
GRIP1	NM_001178074+NM_021150
GRK4	NM_001004057+NM_005307+NM_182982+NM_001004056
GRK5	NM_005308
GRM5-AS1	NR_049724
GRPR	NM_005314
GRTP1	NM_001286733+NM_024719+NM_001286732
GSPT2	NM_018094
GSTM2	NM_001142368+NM_000848
GSTO2	NM_001191013+NM_183239+NM_001191014+NM_001191015
GSX2	NM_133267
GTF2H2	NM_001515
GTF2IRD2	NM_173537+NM_001281447
GUCY1A3	NM_001130687+NM_001130682+NM_000856+NM_001256449+NM_001130685+NM_001130683+NM_001130684
GUCY1B3	NM_000857+NM_001291951+NM_001291952+NM_001291953+NM_001291954+NM_001291955
GUCY2C	NM_004963
GVINP1	NR_003945
H19	NR_002196
HAGLR	NR_033979+NR_110461+NR_110459+NR_110460+NR_110458+NR_110463+NR_110462+NR_110465+NR_110464+NR_110468+NR_110467+NR_110466
HAND1	NM_004821
HARBI1	NM_173811
HAS3	NM_001199280+NM_138612+NM_005329
HAUS7	NM_017518+NR_073156
HCAR1	NM_032554
HCLS1	NM_001292041+NM_005335
HCN4	NM_005477
HDAC9	NM_001204144+NM_178423+NM_001204146+NM_001204145+NM_014707+NM_058176+NM_178425+NM_001204147+NM_001204148
HDX	NM_001177479+NM_001177478+NM_144657
HECW2	NM_020760
HELB	NM_033647
HEY1	NM_001040708+NM_012258+NM_001282851
HEY2	NM_012259
HEYL	NM_014571
HID1	NM_030630
HMCN1	NM_031935
HMGA2	NM_003483+NM_003484
HMGN3	NM_004242+NM_001201363+NM_001201362+NM_138730
HMGN5	NM_030763
HMSD	NM_001123366
HNF4G	NM_004133
HNRNPH2	NM_019597+NM_001032393
HOOK1	NM_015888
HOPX	NM_001145460+NM_032495+NM_139212+NM_139211+NM_001145459
HOXB3	NM_002146
HOXB4	NM_024015
HOXC5	NR_003084+NM_018953
HOXC6	NM_153693+NM_004503
HOXC8	NM_022658
HOXD1	NM_024501
HOXD3	NM_006898
HOXD4	NM_014621
HPGD	NM_000860+NM_001256301+NM_001145816+NM_001256306+NM_001256305+NM_001256307
HPRT1	NM_000194
HR	NM_005144+NM_018411
HRASLS	NM_020386
HS6ST3	NM_153456
HSD17B3	NM_000197
HSD17B8	NM_014234
HSF4	NM_001040667+NM_001538
HSPA2	NM_021979
HSPA6	NM_002155
HSPB8	NM_014365
HTATIP2	NM_006410+NM_001098521+NM_001098520+NM_001098522+NM_001098523
HTATSF1	NM_001163280+NM_014500
HVCN1	NM_032369+NM_001040107+NM_001256413
HYAL4	NM_012269
ICA1	NM_001136020+NM_004968+NM_001276478+NM_022307
ICAM1	NM_000201
ID2	NM_002166
ID3	NM_002167
IDH3G	NM_174869+NM_004135
IDNK	NM_001256915+NR_046421+NR_046422+NM_001001551
IDS	NM_000202+NM_001166550+NM_006123+NR_104128
IER2	NM_004907
IFFO1	NR_036467+NM_080730+NM_001193457+NM_001039670
IFI27	NM_005532+NM_001130080+NM_001288954+NM_001288952+NM_001288960+NM_001288958+NM_001288956+NM_001288959+NM_001288995+NM_001288957
IFI44L	NM_006820
IFIT2	NM_001547
IFITM1	NM_003641
IFITM10	NM_001170820
IFITM2	NM_006435
IFITM3	NM_021034+NR_049759
IFT27	NM_001177701+NM_006860+NR_033531
IFT46	NM_001168618+NM_020153
IGFBP1	NM_000596
IGFBP3	NM_000598+NM_001013398
IGFBPL1	NM_001007563
IGSF10	NM_001178146+NM_001178145+NM_178822
IKBKG	NM_001099856+NM_001145255+NM_001099857+NM_003639
IKZF2	NM_016260+NM_001079526
IKZF3	NM_183230+NM_183229+NM_183228+NM_001284514+NM_012481+NM_183231+NM_183232+NM_001257408+NM_001257409+NM_001257414+NM_001257413+NM_001257412+NM_001257411+NM_001257410+NM_001284515+NM_001284516
IL11	NM_001267718+NM_000641
IL12A	NM_000882
IL13RA1	NM_001560
IL18	NM_001562+NM_001243211
IL1A	NM_000575
IL1B	NM_000576
IL1RAP	NM_001167928+NM_001167930+NM_001167931+NM_001167929+NM_134470+NM_002182
IL20RA	NM_001278724+NM_001278723+NM_001278722+NM_014432
IL7	NM_000880+NM_001199888+NM_001199887+NM_001199886
IL7R	NM_002185+NR_120485
IMMP1L	NM_144981
ING4	NM_016162+NM_001127586+NM_001127585+NM_001127582+NM_001127584+NM_001127583
INHBA	NM_002192
INPP5F	NM_001243195+NM_014937+NM_001243194
INPP5K	NM_016532+NM_130766+NM_001135642
INSC	NM_001031853+NM_001042536+NM_001278314+NM_001278313+NM_001278316+NM_001278315
INSL4	NM_002195
INTS5	NM_030628
IQCG	NM_001134435+NM_032263
IQGAP2	NM_006633+NM_001285460+NM_001285461+NM_001285462
IQUB	NR_104245+NM_001282855+NR_104244+NM_178827
IRAK1BP1	NM_001010844
IRAK3	NM_007199+NM_001142523
IRAK4	NM_001145257+NM_001145256+NM_001145258+NM_001114182+NM_016123
IRF3	NM_001197124+NR_045568+NM_001197123+NM_001197122+NM_001197125+NM_001197128+NM_001197127+NM_001197126+NM_001571
IRF7	NM_004029+NM_001572+NM_004031
IRX1	NM_024337
ISOC1	NM_016048
ISPD	NM_001101426+NM_001101417
ITGB2	NM_000211+NM_001127491
ITGB8	NM_002214
IVNS1ABP	NM_006469
JAG1	NM_000214
JHDM1D-AS1	NR_024451
JUNB	NM_002229
KANK1	NM_001256876+NM_015158+NM_001256877+NM_153186
KBTBD8	NM_032505
KCNC3	NR_110912+NM_004977
KCND1	NM_004979
KCNH1	NM_002238+NM_172362
KCNH4	NM_012285
KCNH5	NM_172375+NM_139318
KCNJ15	NM_001276439+NM_001276438+NM_001276437+NM_001276436+NM_001276435+NM_002243+NM_170736+NM_170737
KCNJ8	NM_004982
KCNK2	NM_001017424+NM_014217+NM_001017425
KCNMA1	NM_001014797+NM_001271518+NM_001161352+NM_002247+NM_001161353+NM_001271519+NM_001271522+NM_001271521+NM_001271520
KCNQ3	NM_004519+NM_001204824
KCNQ4	NM_172163+NM_004700
KCTD4	NM_198404
KDM4D	NM_018039
KDR	NM_002253
KHDRBS3	NM_006558
KIAA0040	NM_001162895+NM_001162894+NM_001162893+NM_014656
KIAA1211	NM_020722
KIAA1211L	NM_207362
KIAA1324L	NM_001291990+NM_001291991+NM_001142749+NR_030672+NM_152748
KIAA1467	NM_020853
KIAA1549L	NM_012194
KIAA1551	NM_018169
KIF16B	NM_001199865+NM_024704+NM_001199866
KIF21A	NM_001173465+NM_001173463+NM_017641+NM_001173464
KIF7	NM_198525
KIFAP3	NM_014970+NM_001204517+NM_001204516+NM_001204514
KISS1	NM_002256
KITLG	NM_000899+NM_003994
KIZ	NM_001163023+NM_001163022+NM_018474+NM_001276389
KLF10	NM_005655+NM_001032282+NR_103759+NR_103760
KLF12	NM_007249
KLF4	NM_004235
KLF7	NR_073108+NM_003709+NM_001270943+NM_001270942+NM_001270944
KLF8	NM_007250+NM_001159296
KLHDC2	NM_014315
KLHL3	NM_017415+NM_001257195+NM_001257194
KLHL5	NM_001171654+NM_001007075+NM_015990+NM_199039
KLRC2	NM_002260
KLRC3	NM_002261+NM_007333
KPNA7	NM_001145715
KRBOX1	NM_001205272
KRT7	NM_005556
KRT86	NM_002284
KRTAP2-3	NM_001165252
KYNU	NM_001199241+NM_003937+NM_001032998
L2HGDH	NM_024884
L3MBTL3	NM_032438+NM_001007102
LAGE3	NM_006014
LAMA2	NM_000426+NM_001079823
LAMA4	NM_002290+NM_001105207+NM_001105206+NM_001105209+NM_001105208
LAMC2	NM_018891+NM_005562
LAMP3	NM_014398
LAPTM5	NM_006762
LARP4	NM_001170803+NM_001170808+NM_199190+NM_052879+NM_199188+NM_001170804+NR_033200
LAYN	NM_001258391+NM_001258390+NM_178834
LBX2-AS1	NR_024606
LCA5	NM_001122769+NM_181714
LCP1	NM_002298
LCTL	NM_207338+NM_001278562+NR_103739
LDOC1	NM_012317
LEF1	NM_001166119+NM_001130714+NM_016269+NM_001130713
LEPREL2	NM_014262
LETM2	NM_001199659+NM_001286821+NM_001286787+NM_144652+NM_001286819+NM_001199660
LGMN	NM_005606+NM_001008530
LGR4	NM_018490
LGR5	NM_001277226+NR_110596+NM_001277227+NM_003667
LHX9	NM_001014434+NM_020204
LIG4	NM_001098268+NM_002312+NM_206937
LIMA1	NM_016357+NM_001113547+NM_001113546+NM_001243775
LIN37	NM_019104
LINC00261	NR_001558
LINC00294	NR_015451
LINC00336	NR_027908
LINC00337	NR_103534
LINC00511	NR_033876
LINC00520	NR_026797+NR_026796
LINC00565	NR_047495
LINC00601	NR_073453
LINC00616	NR_037866
LINC00630	NR_038988
LINC00640	NR_038358
LINC00641	NR_038970+NR_038971
LINC00654	NR_015406
LINC00659	NR_046225+NR_046224
LINC00704	NR_024475
LINC00938	NR_028408
LINC00942	NR_028415
LINC00943	NR_038256
LINC00998	NR_015442+NR_024412
LINC01085	NR_033931
LINC01088	NR_038342
LINC01111	NR_105006
LINC01182	NR_121681
LINC01186	NR_110388
LINC01204	NR_104645+NR_104644
LINC01215	NR_110030+NR_110028
LINC01234	NR_110026+NR_110025
LINC01341	NR_015422
LINC01420	NR_015367
LLPH	NM_032338
LMBR1L	NM_018113
LMCD1	NM_014583+NM_001278235+NM_001278234+NM_001278233
LMO2	NM_005574+NM_001142316+NM_001142315
LMTK3	NM_001080434
LOC100129940	NM_001292024+NM_001292023
LOC100129940	NR_120478
LOC100132111	NR_024237
LOC100287072	NR_073509
LOC100335030	NR_033267
LOC100505478	NM_001199233
LOC100505817	NR_038340
LOC100506178	NR_038393
LOC100506457	NR_110196+NR_110198+NR_110197
LOC100506499	NR_102736
LOC100506606	NR_103860
LOC100506674	NR_109862+NR_109865+NR_109864+NR_109863
LOC100506713	NR_040089
LOC100507065	NR_120431+NR_120432+NR_120433+NR_120434
LOC100507140	NR_037886
LOC100507462	NM_001242740
LOC100507642	NR_108065+NR_108064
LOC101926935	NR_110001
LOC101927045	NR_110032
LOC101927701	NR_110271
LOC101927780	NR_110417+NR_110416
LOC101928053	NR_120540
LOC101928100	NR_120430
LOC101928290	NR_120465
LOC101928550	NR_121580
LOC101929331	NR_121587
LOC101929340	NR_120577+NR_120579
LOC102288414	NM_001286086+NR_104414
LOC102724814	NR_110555
LOC145783	NR_015419
LOC153684	NR_015447
LOC154761	NR_015421
LOC283335	NR_033854
LOC284023	NR_024349
LOC339803	NR_036496
LOC440028	NR_033972
LOC441178	NR_117092
LOC643201	NR_036494
LOC727896	NR_026659
LOC728024	NR_003671
LONRF3	NR_110311+NM_001031855+NM_024778+NM_001289109
LPAR1	NM_001401+NM_057159
LPHN2	NM_012302
LPXN	NM_004811+NM_001143995
LRGUK	NM_144648
LRP1B	NM_018557
LRRC16A	NM_001173977+NM_017640
LRRC2	NM_024512
LRRC23	NM_006992+NM_001135217+NM_201650
LRRC27	NM_001143759+NM_001143758+NM_030626+NM_001143757+NR_026559
LRRC3	NM_030891
LRRC37A6P	NR_003525
LRRC8B	NM_001134476+NM_015350
LRRIQ1	NM_001079910
LRRK2	NM_198578
LTBP1	NM_206943+NM_001166266+NM_001166264+NM_001166265+NM_000627
LTBR	NM_001270987+NM_002342
LUM	NM_002345
LURAP1L	NM_203403
LXN	NM_020169
LY6K	NM_001160355+NM_001160354+NM_017527
LYPD1	NM_001077427+NM_144586
LYPD6	NM_001195685+NM_194317
LYPLAL1-AS1	NR_038845
LYRM5	NM_001001660
LYSMD3	NM_198273+NM_001286812
LZTS1	NM_021020
M6PR	NM_001207024+NM_002355
MACC1	NM_182762
MAFF	NM_001161574+NM_001161572+NM_012323+NM_001161573
MAGED1	NM_001005332+NM_006986+NM_001005333
MAGED2	NM_177433+NM_014599+NM_201222
MAGEH1	NM_014061
MAGI2	NM_012301
MAML3	NM_018717
MAMLD1	NM_001177465+NM_005491+NM_001177466
MAN1A1	NM_005907
MANSC1	NM_018050
MAOA	NM_001270458+NM_000240
MAP3K7CL	NM_001286634+NM_001286622+NM_001286618+NM_020152+NM_001286617+NM_001286623+NM_001286619+NM_001286620+NM_001286624
MAP7	NM_001198614+NM_001198615+NM_001198611+NM_001198608+NM_001198617+NM_001198616+NM_001198609+NM_001198619+NM_001198618+NM_003980
MAP7D3	NM_001173517+NM_024597+NM_001173516
MAPK1IP1L	NM_144578
MAPRE2	NM_001143826+NM_001143827+NM_014268+NR_046177+NM_001256420
MARCH4	NM_020814
MARK1	NM_018650+NM_001286129+NM_001286128+NM_001286124+NM_001286126
MBNL3	NM_001170704+NM_001170701+NM_001170702+NM_018388+NM_001170703+NM_133486
MBOAT2	NM_138799
MCC	NM_001085377+NM_002387
MCF2L	NM_001112732+NM_024979
MCF2L2	NM_015078
MCHR2	NM_001040179+NM_032503
MCTS1	NM_014060+NM_001137554
MDM1	NM_001205028+NM_017440+NM_001205029+NM_020128
MDP1	NM_138476+NM_001199821+NM_001199822
MECP2	NM_004992+NM_001110792
MED12L	NM_053002
MEF2C	NM_001193350+NM_001131005+NM_002397+NM_001193347+NM_001193348+NM_001193349
MEIS1	NM_002398
MERTK	NM_006343
METTL1	NM_023033+NM_005371
METTL12	NM_001043229
METTL15	NM_152636+NM_001113528
METTL20	NM_001135864+NM_173802+NM_001135863
MFAP3L	NM_021647+NM_001009554
MFAP4	NM_001198695+NM_002404
MGST2	NM_001204367+NM_001204366+NM_001204368+NM_002413
MID1	NM_000381+NM_001193277+NM_001098624+NM_033289+NM_033290+NM_001193278+NM_001193280+NM_001193279+NM_001193281
MID1IP1	NM_001098791+NM_021242+NM_001098790
MID2	NM_012216+NM_052817
MIF4GD	NM_001242500+NM_020679+NM_001242498+NM_001242501
MIPOL1	NM_001195296+NM_001195297+NM_138731
MIR100HG	NR_024430
MIR17HG	NR_027350+NR_027349
MIR210HG	NR_038262
MIR3661	NR_037434
MIR4667	NR_039813
MIR503HG	NR_024607
MIR6779	NR_106837
MISP	NM_173481
MITF	NM_198159+NM_001184967+NM_006722+NM_198177+NM_198158+NM_000248+NM_198178+NM_001184968
MKX	NM_001242702+NM_173576
MMP1	NM_001145938+NM_002421
MMP16	NM_005941
MOCS1	NM_001075098+NM_005943+NR_033233
MORF4L2	NM_001142430+NM_001142421+NM_001142418+NM_001142423+NM_001142419+NM_001142429+NM_012286+NM_001142426+NM_001142425+NM_001142422+NM_001142420+NM_001142432+NM_001142424+NM_001142431+NM_001142428+NM_001142427
MOSPD1	NM_019556
MOXD1	NM_015529
MPP1	NM_001166462+NM_001166461+NM_001166460+NM_002436
MPP4	NM_033066
MPP7	NM_173496
MR1	NM_001531+NM_001194999+NM_001195000+NM_001195035
MRPL17	NM_022061
MRPS21	NM_031901+NM_018997
MRPS30	NM_016640
MRPS35	NM_001190864+NM_021821
MSR1	NM_138716+NM_138715+NM_002445
MSRB3	NM_198080+NM_001031679+NM_001193460+NM_001193461
MST4	NM_001042453+NM_016542+NM_001042452
MSX2	NM_002449
MTCH2	NM_014342
MTMR7	NM_004686
MYCT1	NM_025107
MYH14	NM_001145809+NM_001077186+NM_024729
MYL1	NM_079422+NM_079420
MYO10	NM_012334
MYO16	NM_015011+NM_001198950
MYO1F	NM_012335
MYO1G	NM_033054
MYO5A	NM_001142495+NM_000259
MYO5B	NM_001080467
MYO5C	NM_018728
MYO7B	NM_001080527
MYOM2	NM_003970
MYPN	NM_001256267+NR_045662+NM_032578+NM_001256268+NR_045663
NAALADL2	NM_207015
NAB2	NM_005967
NACA	NM_001113202+NM_001113203+NR_045277
NACA2	NM_199290
NADSYN1	NM_018161
NALCN	NM_052867
NAP1L3	NM_004538
NAP1L5	NM_153757
NAPSA	NM_004851
NARS2	NM_024678+NM_001243251
NAT1	NM_001160179+NM_001291962+NM_000662+NM_001160170+NM_001160171+NM_001160172+NM_001160173+NM_001160175+NM_001160176+NM_001160174
NATD1	NM_152914
NCF2	NM_001190789+NM_001127651+NM_001190794+NM_000433
NCOR1P1	NR_003678
NDNF	NM_024574
NDP	NM_000266
NDUFAF4	NM_014165
NDUFC2	NM_001204055+NM_004549+NM_001204054
NEB	NM_004543+NM_001271208+NM_001164507+NM_001164508
NEBL	NM_001173484+NM_213569+NM_006393
NELL2	NM_001145109+NM_001145110+NM_001145107+NM_001145108+NM_006159
NEO1	NM_001172624+NM_002499+NM_001172623
NEUROG2	NM_024019
NEXN-AS1	NR_103535
NHLRC1	NM_198586
NHSL2	NM_001013627
NID2	NM_007361
NINJ2	NM_016533
NKAP	NM_024528
NKAPP1	NR_027131
NKRF	NM_001173488+NM_001173487+NM_017544
NKX2-1	NM_001079668+NM_003317
NKX6-1	NM_006168
NLGN1	NM_014932
NLGN3	NM_001166660+NM_018977+NM_181303
NLRP10	NM_176821
NMNAT2	NM_015039+NM_170706
NOP14	NM_003703+NM_001291979+NM_001291978
NOP2	NM_001258310+NM_001258309+NM_006170+NM_001258308+NM_001033714
NOSTRIN	NM_001171631+NM_001039724+NM_001171632+NM_052946
NOV	NM_002514
NOXRED1	NM_001113475
NPL	NM_030769+NM_001200056+NM_001200051+NM_001200050+NM_001200052
NPR3	NM_001204376+NM_001204375+NM_000908
NPY1R	NM_000909
NR1D1	NM_021724
NR1I3	NM_005122+NM_001077472+NM_001077471+NM_001077475+NM_001077479+NM_001077481+NM_001077473+NM_001077478+NM_001077477+NM_001077469+NM_001077482+NM_001077476+NM_001077470+NM_001077480+NM_001077474
NR2F1	NM_005654
NR2F1-AS1	NR_109820+NR_021491+NR_109825+NR_109824+NR_109823+NR_109822+NR_109821+NR_109819+NR_021490+NR_109818
NR3C2	NM_001166104+NM_000901
NR4A2	NM_006186
NRCAM	NM_001193582+NM_001193583+NM_001193584+NM_005010+NM_001037132
NRGN	NM_001126181+NM_006176
NRP1	NR_045259+NM_001244973+NM_003873+NM_001244972+NM_001024629+NM_001024628
NSDHL	NM_015922+NM_001129765
NSMCE4A	NM_001167865+NM_017615
NTM	NM_001048209+NM_016522+NM_001144058+NM_001144059
NTN4	NM_021229
NTSR1	NM_002531
NUBPL	NM_025152+NR_120408+NM_001201573+NM_001201574
NUCB1	NM_006184
NUCB1-AS1	NR_046633
NUDT11	NM_018159
NUDT4	NM_199040+NM_019094
NUDT7	NM_001243661+NM_001105663+NM_001243660+NM_001243657
NUP62CL	NM_017681+NR_033676
NUPR1	NM_012385+NM_001042483
NXF3	NM_022052
NXT2	NM_018698+NM_001242617+NM_001242618
NYNRIN	NM_025081
OAS1	NM_001032409+NM_016816+NM_002534
OASL	NM_198213+NM_003733+NM_001261825
OCLN	NM_002538+NM_001205254+NM_001205255
OCRL	NM_000276+NM_001587
OSR1	NM_145260
OSR2	NM_001142462+NM_053001+NM_001286841
OSTM1	NM_014028
OTOGL	NM_173591
OXSM	NM_001145391+NM_017897+NR_026937
OXTR	NM_000916
P2RY2	NM_176072+NM_002564+NM_176071
P2RY6	NM_176797+NM_176796+NM_001277205+NM_001277207+NM_001277206+NM_176798+NM_001277204+NM_001277208
PA2G4	NM_006191
PA2G4P4	NR_003284
PABPC4L	NM_001114734
PADI1	NM_013358
PAG1	NM_018440
PAGE5	NM_130467+NM_001013435
PALM2	NM_001037293+NM_053016
PALM2-AKAP2	NM_147150+NM_007203
PAPLN	NM_173462
PAPPA	NM_002581
PARD3B	NM_152526+NM_057177+NM_205863
PARP2	NM_005484+NM_001042618
PARP8	NM_001178055+NM_001178056+NM_024615
PAX9	NM_006194
PCDH10	NM_032961+NM_020815
PCDH18	NM_019035
PCDH7	NM_032456+NM_001173523+NM_032457+NM_002589
PCDH9	NM_203487+NM_020403
PCDHB16	NM_020957
PCDHB5	NM_015669
PCDHB7	NM_018940
PCDHB8	NM_019120
PCDHB9	NM_019119
PCDHGC3	NM_032402+NM_032403+NM_002588
PCLO	NM_033026+NM_014510
PCSK1N	NM_013271
PCSK9	NM_174936+NR_110451
PDCD4	NM_014456+NM_145341+NM_001199492
PDCL3P4	NR_002941
PDE1C	NM_001191059+NM_001191058+NM_001191057+NM_005020+NM_001191056
PDE2A	NM_001143839+NM_002599+NM_001146209+NM_001243784
PDE3B	NM_000922
PDE5A	NM_001083+NM_033430+NM_033437
PDE8B	NM_001029853+NM_003719+NM_001029854+NM_001029852+NM_001029851
PDK3	NM_005391+NM_001142386
PDK4	NM_002612
PDZD8	NM_173791
PDZK1IP1	NM_005764
PECAM1	NM_000442
PEG10	NM_001184962+NM_001184961+NM_015068+NM_001040152+NM_001172438+NM_001172437
PELP1	NM_014389+NM_001278241
PER1	NM_002616
PEX10	NM_002617+NM_153818
PEX16	NM_057174+NM_004813
PEX5L	NM_001256753+NM_016559+NM_001256750+NM_001256754+NM_001256751+NM_001256752+NM_001256756+NM_001256755
PFDN5	NM_145897+NM_002624
PFN2	NM_002628+NM_053024
PGRMC1	NM_006667+NM_001282621
PHACTR1	NM_001242648+NM_030948
PHEX	NM_000444+NM_001282754
PHF6	NM_001015877+NM_032458+NM_032335
PHGDH	NM_006623
PHLDA2	NM_003311
PHLDB3	NM_198850
PID1	NM_001100818+NM_017933
PIGZ	NM_025163
PIK3AP1	NM_152309
PIK3CG	NM_001282426+NM_001282427+NM_002649
PINK1	NM_032409
PITX2	NM_153426+NM_001204399+NM_001204398+NM_001204397+NM_153427+NM_000325
PKI55	NR_037701
PKIA	NM_006823+NM_181839
PKIB	NM_001270393+NM_001270394+NM_181794+NM_032471+NM_181795+NM_001270395
PKNOX2	NM_022062
PKP1	NM_000299+NM_001005337
PKP2	NM_004572+NM_001005242
PKP3	NM_007183
PLA2G4A	NM_024420
PLA2G4C	NM_001159323+NM_001159322+NM_003706
PLA2G6	NM_001199562+NM_003560+NM_001004426
PLAC1	NM_021796
PLBD1	NM_024829
PLCE1-AS1	NR_033969
PLCG2	NM_002661
PLCH1	NM_001130961+NM_001130960+NM_014996
PLCL1	NM_006226
PLCL2	NM_001144382+NM_015184
PLCXD2	NM_153268+NM_001185106
PLEKHA1	NM_001001974+NM_001195608+NM_021622
PLEKHA5	NM_001143821+NM_019012+NM_001256470+NM_001190860+NM_001256787
PLEKHG7	NM_001004330
PLP1	NM_001128834+NM_000533+NM_199478
PLS3	NM_005032+NM_001282337+NM_001172335+NM_001282338+NM_001136025
PLXNA4	NM_020911+NM_001105543+NM_181775
PMEL	NM_001200054+NM_001200053+NM_006928
PMS2CL	NR_002217
PMS2P4	NR_046299+NR_046297+NR_022007
PNMA2	NM_007257
PNMAL1	NM_018215+NM_001103149
PNN	NM_002687
PNP	NM_000270
PNPLA2	NM_020376
PODNL1	NM_001146254+NM_001146255+NM_024825
POLD4	NM_021173+NR_046412+NR_046411+NM_001256870+NR_046413
POLE2	NM_001197330+NM_002692+NM_001197331
POLN	NM_181808
POLR2G	NM_002696
POLR3G	NM_006467
PON3	NM_000940
PORCN	NM_203473+NM_001282167+NM_203475+NM_022825+NM_203474
POU2F2	NM_001247994+NM_001207025+NM_002698+NM_001207026
PPARGC1A	NM_013261
PPFIA2	NM_001220473+NM_003625+NM_001220478+NM_001220476+NM_001220477+NM_001220475+NM_001282536+NM_001220474+NM_001220479+NM_001220480
PPFIA4	NM_015053
PPFIBP1	NM_001198916+NM_003622+NM_177444+NM_001198915
PPM1E	NR_048561+NM_014906
PPM1H	NM_020700
PPP1R15A	NM_014330
PPP1R1C	NR_048567+NM_001261425+NM_001261424+NR_048566+NM_001080545
PPP1R9A	NM_001166160+NM_017650+NM_001166162+NM_001166161+NM_001166163
PPP2R2C	NM_001206994+NM_001206996+NM_001206995+NM_020416+NM_181876
PPP2R3C	NM_017917
PPP4R4	NM_020958+NM_058237
PPT2-EGFL8	NR_037861
PQBP1	NM_001167989+NM_001032381+NM_001032382+NM_144495+NM_001032383+NM_001167990+NM_005710+NM_001032384+NM_001167992
PRAC2	NM_001282275+NM_001282276
PRDM1	NM_001198+NM_182907
PRDM8	NM_020226+NM_001099403
PRICKLE3	NM_006150
PRIM1	NM_000946
PRKAA2	NM_006252
PRKAR2B	NM_002736
PRKCDBP	NM_145040
PRKCH	NM_006255
PRKCQ-AS1	NR_036503+NR_036502
PRKG1	NM_001098512+NM_006258
PRKG1-AS1	NR_038277
PRKRIP1	NM_024653
PRLR	NM_001204318+NM_001204317+NM_001204316+NR_037910+NM_000949+NM_001204314+NM_001204315
PRMT5	NM_001282953+NM_006109+NM_001282955+NM_001282956+NM_001039619+NM_001282954
PROS1	NM_000313
PROX1	NM_001270616+NM_002763
PRPF19	NM_014502
PRPS1	NM_001204402+NM_002764
PRR13	NM_018457+NM_001005354
PRR16	NM_016644
PRR5L	NM_001160167+NM_024841+NM_001160169+NM_001160168
PRRG1	NM_001173486+NM_000950+NM_001142395+NM_001173489+NM_001173490
PRRX1	NM_022716+NM_006902
PRSS12	NM_003619
PRSS3	NM_001197097+NM_007343+NM_001197098+NM_002771
PRUNE2	NM_015225
PSG1	NM_001184826+NM_001184825+NM_006905
PSG4	NM_001276495+NM_002780+NM_213633
PSG5	NM_001130014+NM_002781
PSG6	NM_001031850+NM_002782
PSG7	NM_001290042+NM_001206650+NM_002783
PSMA6	NM_001282234+NM_002791+NR_104110+NM_001282232+NM_001282233
PSMD10	NM_002814+NM_170750
PTGFR	NM_000959+NM_001039585
PTGS2	NM_000963
PTHLH	NM_198966+NM_198965+NM_198964+NM_002820
PTN	NM_002825
PTPN13	NM_080683+NM_006264+NM_080685+NM_080684
PTPN6	NM_080548+NM_002831+NM_080549
PTPRB	NM_001109754+NM_001206972+NM_001206971+NM_002837
PTPRG-AS1	NR_038283+NR_038282+NR_038281
PTPRH	NM_001161440+NM_002842
PTPRR	NM_002849+NM_130846+NR_073474+NM_001207016+NM_001207015
PTPRU	NM_005704+NM_001195001+NM_133178+NM_133177
PTPRZ1	NM_002851+NM_001206838+NM_001206839
PUS3	NM_031307+NM_001271985
PUS7L	NM_001271826+NM_031292+NM_001098614+NM_001098615
PVRL3	NM_001243286+NM_015480+NM_001243288
PXYLP1	NM_001037172+NM_001282728+NM_152282
PYGM	NM_001164716+NM_005609
PYROXD1	NM_024854
QRICH2	NM_032134
RAB21	NM_014999
RAB27B	NM_004163
RAB30	NM_001286060+NM_001286059+NM_014488+NM_001286061
RAB38	NM_022337
RAB39A	NM_017516
RAB3D	NM_004283
RAB3IP	NM_022456+NM_175624+NR_103519+NM_175623+NR_103520+NM_175625+NM_001278402+NM_001024647
RAB41	NM_001032726
RAB6A	NM_001243718+NM_002869+NM_001243719+NM_198896
RAB6B	NM_016577
RAB9A	NM_001195328+NM_004251
RAB9B	NM_016370
RAD21L1	NM_001136566
RAD52	NM_134424
RADIL	NM_018059
RALGPS2	NM_152663+NM_001286247
RANBP17	NM_022897
RAP1B	NM_001251922+NM_015646+NM_001251921+NM_001251918+NM_001251917+NM_001010942
RAP1GAP2	NM_001100398+NM_015085
RAP2C	NM_001271187+NM_001271186+NM_021183+NR_073150
RASGEF1A	NM_145313+NM_001282862
RASGRF1	NM_001145648+NM_002891+NM_153815
RASGRP3	NM_170672+NM_001139488+NM_015376
RASSF8	NM_001164748+NM_007211+NM_001164746+NM_001164747
RASSF9	NM_005447
RBM20	NM_001134363
RBM24	NM_001143942+NM_001143941+NM_153020
RBM26-AS1	NR_038991
RBM41	NM_001171080+NM_018301
RBMS2	NM_002898
RBMS3-AS3	NR_109804
RBMX2	NM_016024
RBPMS	NM_006867+NM_001008710+NM_001008711+NM_001008712
RBPMS-AS1	NR_046205
RCN3	NM_020650
RDH10	NM_172037
RDM1	NM_145654+NM_001163124+NM_001163122+NM_001163121+NM_001163120+NM_001163130+NR_027999+NR_027998+NR_027996+NR_027997+NR_028000+NM_001163125+NM_001034836
RECQL	NM_032941+NM_002907
REEP6	NM_138393
RELN	NM_173054+NM_005045
REP15	NM_001029874
RERG	NM_001190726+NM_032918
RFPL4A	NM_001145014
RFX2	NM_134433+NM_000635
RGAG1	NM_020769
RGCC	NM_014059
RGN	NM_001282848+NM_004683+NM_152869+NM_001282849
RGS1	NM_002922
RGS10	NM_002925+NM_001005339
RGS16	NM_002928
RGS17	NM_012419
RGS18	NM_130782
RGS2	NM_002923
RHEBL1	NM_144593
RHOBTB1	NM_001242359+NR_024555+NR_024554+NM_014836
RHOJ	NM_020663
RHOU	NR_037962+NM_021205
RIBC1	NM_144968+NM_001031745+NM_001267053
RIMKLB	NM_020734
RIMS1	NM_014989+NM_001168408+NM_001168407+NM_001168409+NM_001168410+NM_001168411
RINL	NM_001195833+NM_198445
RIOK2	NM_018343+NM_001159749
RIPK2	NM_003821
RNASE4	NM_002937+NM_001282193+NM_001282192+NM_194431
RNASEH2C	NM_032193
RNF113A	NM_006978
RNF121	NM_018320+NR_024148+NR_024147
RNF122	NM_024787
RNF128	NM_024539+NM_194463
RNF144B	NM_182757
RNF169	NM_001098638
RNF180	NM_001113561+NM_178532
RNF182	NM_001165034+NM_001165032+NM_152737+NM_001165033
RNH1	NM_203383+NM_002939+NM_203385+NM_203389+NM_203388+NM_203386+NM_203387+NM_203384
ROBO1	NM_002941+NM_133631+NM_001145845
RORB	NM_006914
RP9	NM_203288
RPA3	NM_002947
RPGRIP1	NM_020366
RPH3AL	NM_006987+NM_001190413+NM_001190412+NM_001190411
RPL10	NM_006013+NM_001256580+NM_001256577
RPL13AP20	NR_003932
RPL32P3	NR_003111
RPL39	NM_001000
RRS1	NM_015169
RSPH4A	NM_001010892+NM_001161664
RSPO3	NM_032784
RTCA-AS1	NR_110435+NR_110434
RTP4	NM_022147
RUNDC3B	NM_138290+NM_001134405+NM_001134406
S100A2	NM_005978
S100Z	NM_130772
S1PR3	NM_005226
SAMD12	NM_001101676+NR_109794+NM_207506
SAMD5	NM_001030060
SAMD9L	NM_152703
SATB1	NM_001131010+NM_002971+NM_001195470
SCARNA22	NR_003004
SCART1	NR_002934
SCFD1	NM_016106+NM_001283032+NM_182835+NM_001283031+NM_001283033+NM_001257376
SCG2	NM_003469
SCG5	NM_003020+NM_001144757
SCIN	NM_001112706+NM_033128
SCML1	NM_006746+NM_001037540+NM_001037536+NM_001037535
SCN3A	NM_001081676+NM_006922+NM_001081677
SCN5A	NM_001099405+NM_001160161+NM_001160160+NM_001099404+NM_000335+NM_198056
SCN9A	NM_002977
SCNM1	NM_024041+NM_001204856+NR_037937
SDC2	NM_002998
SDHAF2	NM_017841
SDK1	NM_152744+NM_001079653
SDPR	NM_004657
SDSL	NM_138432
SEC23A	NM_006364
SEC23IP	NR_037771+NM_007190
SELENBP1	NM_001258288+NM_003944+NM_001258289
SELM	NM_080430
SEMA3A	NM_006080
SEMA3D	NM_152754
SEMA3E	NM_001178129+NM_012431
SEMA6A	NM_020796
SEMA6D	NM_001198999+NM_020858+NM_153617+NM_024966+NM_153619+NM_153616+NM_153618
SEPP1	NM_001093726+NM_005410+NM_001085486
SERPINA1	NM_001127704+NM_001127703+NM_001127702+NM_001127705+NM_001127707+NM_001127706+NM_000295+NM_001127700+NM_001127701+NM_001002236+NM_001002235
SERPINB10	NM_005024
SERPINB2	NM_002575+NM_001143818
SERPINB5	NM_002639
SERPINE2	NM_001136530+NM_001136528+NM_006216+NR_073116
SERPINF1	NM_002615
SERPINI1	NM_001122752+NM_005025
SESN3	NM_001271594+NM_144665
SFR1	NM_145247+NM_001002759
SFTA1P	NR_027082
SH2D1B	NM_053282
SH2D2A	NM_001161441+NM_003975+NM_001161442+NM_001161443+NM_001161444
SH3BGRL	NM_003022
SH3PXD2B	NM_001017995
SHC2	NM_012435
SHC4	NM_203349
SHISA3	NM_001080505
SHOC2	NM_007373+NM_001269039
SHROOM4	NM_020717+NR_027121
SIDT1	NM_017699
SIM1	NM_005068
SIPA1L2	NM_020808
SIRPB1	NM_006065+NM_001083910+NM_001135844
SIX3	NM_005413
SKAP2	NM_003930
SLAIN1	NM_001242868+NM_001040153+NM_144595+NM_001242870+NM_001242869+NM_001242871
SLAMF7	NM_001282596+NM_001282595+NM_021181+NM_001282590+NM_001282589+NM_001282588+NM_001282591+NM_001282594+NM_001282593+NM_001282592
SLC10A3	NM_019848+NM_001142392+NM_001142391
SLC13A3	NM_022829+NM_001193342+NM_001193340+NM_001193339+NM_001011554
SLC15A4	NM_145648
SLC16A12	NM_213606
SLC16A13	NM_201566
SLC16A6	NM_001174166+NM_004694
SLC16A7	NM_001270623+NM_001270622+NM_004731+NR_073056+NR_073055
SLC19A3	NM_025243
SLC1A1	NM_004170
SLC22A15	NM_018420
SLC22A20	NR_033396+NM_001004326
SLC24A3	NM_020689
SLC25A21	NM_001171170+NM_030631
SLC25A5	NM_001152
SLC26A7	NM_001282356+NM_001282357+NM_052832+NM_134266
SLC26A8	NM_052961+NM_138718+NM_001193476
SLC29A3	NM_018344+NM_001174098+NR_033414+NR_033413
SLC2A10	NM_030777
SLC2A13	NM_052885
SLC35C1	NM_001145266+NM_001145265+NM_018389
SLC35E3	NM_018656
SLC35G1	NM_153226+NM_001134658
SLC35G2	NM_025246+NM_001097599+NM_001097600
SLC38A2	NM_018976
SLC38A4	NM_001143824+NM_018018
SLC46A3	NM_001135919+NM_181785
SLC48A1	NM_017842
SLC4A4	NM_001134742+NM_001098484+NM_003759
SLC52A3	NM_033409
SLC7A11-AS1	NR_038380
SLC7A7	NM_001126106+NM_001126105+NR_040448
SLC9A9	NM_173653
SLCO1B1	NM_006446
SLCO1B3	NM_019844
SLCO1B7	NM_001009562
SLCO4C1	NM_180991
SLFN12L	NM_001195790
SLFN5	NM_144975
SLIT2	NM_001289136+NM_001289135+NM_004787
SLITRK5	NM_015567
SLU7	NM_006425
SLX4IP	NM_001009608
SMCO4	NM_020179
SNAP91	NM_001242794+NM_014841+NM_001242792+NM_001256718+NM_001256717+NM_001242793
SNORA23	NR_002962
SNORA40	NR_002973
SNORA69	NR_002584
SNORD104	NR_004380
SNORD23	NR_003048
SNORD32A	NR_000021
SNORD88B	NR_003068
SNORD96A	NR_002592
SNTB1	NM_021021
SNTN	NM_001080537
SNX2	NM_003100+NM_001278199
SNX6	NM_152233+NM_021249
SOD3	NM_003102
SOGA3	NM_001012279
SORBS2	NM_001145670+NM_003603+NM_001145673+NM_001145671+NM_001145672+NM_001270771+NM_021069+NM_001145675+NM_001145674
SOX4	NM_003107
SOX6	NM_001145811+NM_001145819+NM_017508+NM_033326
SPATA13	NM_001286792+NR_104595+NM_001166271+NM_153023+NM_001286795+NM_001286794+NM_001286793
SPATA17	NM_138796
SPATA2L	NM_152339
SPATA31D3	NM_207416
SPEF2	NM_144722+NM_024867
SPHK1	NM_182965+NM_001142601+NM_021972+NM_001142602
SPNS2	NM_001124758
SPOCK1	NM_004598
SPRY2	NM_005842
SPRY4	NM_030964+NM_001127496+NM_001293289+NM_001293290
SPRYD3	NM_032840
SPSB2	NM_032641+NM_001146316
SPTLC3	NM_018327
SPX	NM_030572
SQRDL	NM_001271213+NM_021199
SQSTM1	NM_001142298+NM_001142299+NM_003900
SRGAP1	NM_020762
SRP54	NM_003136+NM_001146282
SRPX	NM_001170751+NM_001170750+NM_001170752+NM_006307
SRPX2	NM_014467
SSBP2	NM_001256734+NM_001256732+NM_012446+NM_001256736+NM_001256733+NM_001256735
SSPN	NM_001135823+NM_005086
SSR4	NM_001204527+NM_001204526+NR_037927+NM_006280
SSSCA1	NM_006396
SSUH2	NM_015931+NR_046358+NM_001256749+NM_001256748
ST14	NM_021978
ST3GAL6	NM_001271142+NM_001271146+NM_001271148+NM_001271147+NM_001271145+NM_006100
ST3GAL6-AS1	NR_046683
ST6GALNAC5	NM_030965
ST7-OT4	NR_002329
ST8SIA4	NM_005668+NM_175052
STAC3	NM_001286257+NM_001286256+NM_145064+NR_104422
STAG2	NM_001042749+NM_001042750+NM_001042751+NM_001282418+NM_006603
STAG3L4	NR_040586+NR_040585
STAT2	NM_005419+NM_198332
STAT6	NM_001178079+NM_001178078+NM_003153+NR_033659+NM_001178080+NM_001178081
STC1	NM_003155
STC2	NM_003714
STEAP1	NM_012449
STEAP2	NM_152999+NM_001244945+NM_001244944+NM_001244946+NM_001040665+NM_001040666
STK31	NM_031414+NM_001260505+NR_048542+NM_032944+NM_001260504
STK38L	NM_015000
STRAP	NM_007178
STX11	NM_003764
STX1A	NM_001165903+NM_004603
STX5	NM_003164+NM_001244666
STXBP6	NM_014178
STYK1	NM_018423
SUCLG2-AS1	NR_109992+NR_109993
SUGCT	NM_001193312+NM_001193313+NM_001193311+NM_024728
SULT1C2	NM_176825+NM_001056
SUSD2	NM_019601
SUSD5	NM_015551
SVIP	NM_148893
SYBU	NM_001099749+NM_001099752+NM_001099743+NM_001099753+NM_017786+NM_001099751+NM_001099750+NM_001099747+NM_001099746+NM_001099745+NM_001099744+NM_001099748+NM_001099756+NM_001099755+NM_001099754
SYCP2	NM_014258
SYN1	NM_133499+NM_006950
SYN2	NM_133625+NM_003178
SYNE1	NM_033071+NM_182961
SYNPO	NM_001166208+NM_001166209+NM_001109974+NM_007286
SYNPR-AS1	NR_046677
SYPL2	NM_001040709
SYT1	NM_001135805+NM_001291901+NM_005639+NM_001135806
SYT13	NM_001247987+NM_020826
SYT2	NM_177402+NM_001136504
SYTL2	NM_001162951+NM_001162953+NM_032943+NM_001289608+NM_206929+NM_001289609+NM_206930+NM_001162952+NM_001289610
SYTL3	NM_001242384+NM_001242394+NM_001009991+NM_001242395
SYTL4	NM_080737+NM_001174068+NM_001129896
SYTL5	NM_138780+NM_001163335+NM_001163334
TACC2	NM_001291877+NM_001291876+NM_206861+NM_206862+NM_001291879+NM_001291878+NM_006997+NM_206860
TAF10	NM_006284
TANGO2	NM_001283179+NM_001283106+NM_001283199+NM_001283116+NM_152906+NR_104274+NM_001283248+NM_001283215+NM_001283154+NM_001283148+NM_001283186+NM_001283129+NM_001283235+NR_104275
TASP1	NM_017714
TBC1D15	NM_001146213+NM_022771+NM_001146214+NR_027449
TBC1D19	NM_001292054+NM_018317
TBC1D30	NM_015279
TBC1D32	NM_152730+NR_104452
TBC1D32	NM_152730+NR_104452
TBC1D32	NM_152730+NR_104452
TBC1D8	NM_001102426
TBC1D8B	NM_017752+NM_198881
TBRG1	NM_032811+NR_016021
TBX4	NM_018488
TBXAS1	NM_001166254+NM_001130966+NM_030984+NM_001166253+NR_029394+NM_001061
TCEAL1	NM_001006640+NM_004780+NM_001006639
TCEAL3	NM_032926+NM_001006933
TCEAL4	NM_024863+NM_001006935+NM_001006937
TCEAL8	NM_153333+NM_001006684
TCN1	NM_001062
TCP10L	NM_144659
TCP11L1	NM_018393+NM_001145541
TEP1	NM_007110
TESC	NM_001168325+NR_031766+NM_017899
TESPA1	NM_001261844+NM_001098815+NM_001136030+NM_014796
TEX15	NM_031271
TFCP2L1	NM_014553
TFEC	NM_001244583+NM_012252+NM_001018058
TFPI2	NM_001271004+NM_001271003+NM_006528
TFR2	NM_001206855+NM_003227
TGM5	NM_004245+NM_201631
TH	NM_000360+NM_199293+NM_199292
THAP8	NM_152658
THBD	NM_000361
THEM5	NM_182578
THRB	NM_000461+NM_001252634+NM_001128177+NM_001128176
THSD7B	NM_001080427
TIMM8A	NM_004085+NM_001145951
TIMP3	NM_000362
TINF2	NM_012461+NM_001099274
TLE1	NM_005077
TLL2	NM_012465
TLR4	NM_138554+NM_138557+NM_003266
TM4SF19-AS1	NR_121665+NR_046724
TMBIM4	NM_016056+NM_001282606+NM_001282610+NM_001282609
TMC7	NM_024847+NM_001160364
TMEM133	NM_032021
TMEM144	NM_018342
TMEM156	NM_024943
TMEM159	NM_020422
TMEM163	NM_030923
TMEM173	NM_198282
TMEM179B	NM_199337
TMEM182	NM_144632
TMEM187	NM_003492
TMEM216	NM_001173991+NM_001173990+NM_016499
TMEM254-AS1	NR_027430+NR_027429+NR_027428+NR_027432+NR_027431
TMEM255B	NM_182614
TMEM27	NM_020665
TMEM30B	NM_001017970
TMEM45A	NM_018004
TMEM45B	NM_138788
TMEM5	NM_014254+NM_001278237
TMEM71	NM_001145153+NM_144649
TMEM74	NM_153015
TMEM86A	NM_153347
TMTC2	NM_152588
TNC	NM_002160
TNFAIP3	NM_001270507+NM_006290+NM_001270508
TNFRSF11B	NM_002546
TNFRSF19	NM_001204459+NM_148957+NM_001204458+NM_018647
TNFRSF9	NM_001561
TNFSF15	NM_005118+NM_001204344
TNIP1	NM_001252386+NM_001252385+NM_001258456+NM_001252393+NM_001252390+NM_006058+NM_001252392+NM_001252391+NM_001258455+NM_001258454
TNS1	NM_022648
TOLLIP	NM_019009
TOX	NM_014729
TP63	NM_001114978+NM_001114979+NM_003722+NM_001114982+NM_001114981+NM_001114980
TPD52L1	NM_003287+NM_001003396+NM_001003397+NM_001003395+NM_001292026
TPI1P2	NR_002187
TPP1	NM_000391
TPPP	NM_007030
TPPP3	NM_016140+NM_015964
TPRG1-AS1	NR_046873
TRABD2A	NM_001080824+NM_001277053
TRADD	NM_003789
TRAF6	NM_004620+NM_145803
TRHDE	NM_013381
TRHDE-AS1	NR_026837+NR_026836
TRIM22	NM_001199573+NM_006074
TRIM5	NM_033093+NM_033034+NM_033092
TRIM54	NM_187841+NM_032546
TRIM59	NM_173084
TRIM61	NM_001012414
TRIM68	NM_018073
TRIM9	NM_015163+NM_052978
TRIML2	NM_173553
TRIQK	NM_001171796+NM_001171795+NM_001171797+NM_001191036+NM_001171799+NM_001171798+NM_001191035
TRPC3	NM_001130698+NM_003305
TRPS1	NM_014112+NM_001282903+NM_001282902
TRPV3	NM_001258205+NM_145068
TSC22D1	NM_001243799+NM_183422+NM_006022+NM_001243798+NM_001243797
TSPAN12	NM_012338
TSPAN13	NM_014399
TSPAN15	NM_012339
TSPAN6	NM_001278743+NM_003270+NM_001278740+NM_001278742+NM_001278741
TSPAN8	NM_004616
TSPEAR-AS1	NR_103707
TSPYL2	NM_022117
TSPYL5	NM_033512
TSSC4	NM_005706
TTC9	NM_015351
TTC9C	NM_173810
TTPA	NM_000370
TUBA1A	NM_001270399+NM_001270400+NM_006009
TUT1	NM_022830
TWF1	NM_001242397+NR_073472+NM_002822+NR_073473
TWISTNB	NM_001002926
TXNDC16	NM_020784+NM_001160047
UBASH3B	NM_032873
UBE2A	NM_181762+NM_001282161+NM_003336
UBE2W	NM_001271015+NM_018299+NR_073121+NR_073120+NR_073119+NM_001001481
UBL3	NM_007106
UBXN1	NM_001286078+NM_015853+NM_001286077
UCA1	NR_015379
UCP3	NM_003356+NM_022803
UEVLD	NM_001040697+NM_001261385+NM_018314+NM_001261382+NM_001261386+NM_001261383+NM_001261384
UGT8	NM_001128174+NM_003360
UNC13A	NM_001080421
USP11	NM_004651
USP15	NM_006313+NM_001252078+NM_001252079
USP35	NM_020798
USP51	NM_201286
UST	NM_005715
UTP14A	NM_006649+NM_001166221
UTP23	NM_032334
VBP1	NM_003372
VEPH1	NM_024621+NM_001167912+NM_001167911+NM_001167917+NM_001167915+NM_001167916
VGLL2	NM_153453+NM_182645
VGLL3	NM_016206
VIP	NM_003381+NM_194435
VIPR1	NM_001251882+NM_004624+NM_001251885+NM_001251883+NM_001251884
VLDLR	NM_003383+NM_001018056
VPS37C	NM_017966
VPS9D1-AS1	NR_036480
VSNL1	NM_003385
VWA5A	NM_014622+NM_001130142+NM_198315
VWDE	NM_001135924
VWF	NM_000552
WASF3	NM_006646+NM_001291965
WBP2	NM_012478
WBP5	NM_016303+NM_001006614+NM_001006613+NM_001006612
WDR17	NM_170710+NM_181265
WDR5B	NM_019069
WDR72	NM_182758+NR_102334+NM_001277176+NR_102335+NR_102336
WDR74	NM_018093
WISP2	NM_003881
WNT10B	NM_003394
WNT5B	NM_030775+NM_032642
WTH3DI	NM_001077637
XDH	NM_000379
XIAP	NM_001204401+NM_001167+NR_037916
XIRP2	NM_152381+NM_001199143+NM_001079810+NM_001199145+NM_001199144
XK	NM_021083
XPNPEP1	NM_001167604+NR_030724+NM_020383
XRCC6BP1	NM_033276
YAF2	NM_005748+NM_001190977+NM_001190979+NR_034000+NM_001190980
YBX3	NM_001145426+NM_003651
YBX3P1	NR_027011
YEATS4	NM_006530
YPEL2	NM_001005404
YTHDC2	NM_022828
ZBTB3	NM_024784
ZBTB32	NM_014383
ZBTB33	NM_006777+NM_001184742
ZC2HC1A	NM_016010
ZC3H10	NM_032786
ZC3H12B	NM_001010888
ZC4H2	NM_001178032+NM_001243804+NM_001178033+NR_045044+NM_018684
ZCRB1	NM_033114
ZCWPW2	NM_001040432
ZDHHC11	NM_024786
ZDHHC9	NM_016032+NM_001008222
ZEB2	NM_001171653+NM_014795+NR_033258
ZFP3	NM_153018
ZFPM2	NM_012082
ZHX2	NM_014943
ZMYND12	NM_001146192+NM_032257
ZNF114	NM_153608
ZNF137P	NR_023311
ZNF155	NM_001260488+NM_001260487+NM_003445+NM_198089+NM_001260486
ZNF185	NM_001178109+NM_001178110+NM_007150+NM_001178107+NM_001178108+NM_001178106+NM_001178113+NM_001178115
ZNF214	NM_013249
ZNF215	NM_013250
ZNF221	NM_013359
ZNF233	NM_001207005+NM_181756
ZNF275	NM_001080485
ZNF28	NM_006969+NR_036600+NR_036599
ZNF280C	NM_017666
ZNF287	NM_020653
ZNF311	NM_001010877
ZNF32-AS1	NR_047557
ZNF333	NM_032433
ZNF334	NM_001270497+NM_018102+NR_073026
ZNF365	NM_199451+NM_199450+NM_014951+NM_199452
ZNF385B	NM_001113398+NM_001282725+NM_001113397+NR_104234+NM_152520
ZNF408	NM_024741+NM_001184751
ZNF429	NM_001001415
ZNF433	NM_001080411
ZNF442	NM_030824
ZNF449	NM_152695
ZNF468	NR_102299+NM_001277120+NR_102301+NR_102300+NM_001008801
ZNF480	NM_144684
ZNF485	NM_145312
ZNF487	NR_026693
ZNF503	NR_120651+NM_032772
ZNF503-AS2	NR_024421+NR_110301+NR_110299+NR_024422+NR_110300+NR_110302
ZNF542P	NR_003127+NR_033418+NR_024055+NR_024057+NR_024056
ZNF557	NM_024341+NM_001044388+NM_001044387
ZNF582	NM_144690
ZNF605	NM_001164715+NM_183238
ZNF610	NM_001161425+NM_001161427+NM_001161426+NM_173530
ZNF611	NM_030972+NM_001161499+NM_001161500+NM_001161501
ZNF641	NM_001172682+NM_001172681+NM_152320
ZNF662	NM_207404+NM_001134656
ZNF665	NM_024733
ZNF671	NM_024833
ZNF674	NM_001039891+NM_001190417+NM_001146291
ZNF702P	NR_003578
ZNF704	NM_001033723
ZNF737	NM_001159293
ZNF75D	NR_110381+NM_007131+NM_001185063
ZNF764	NM_001172679+NM_033410
ZNF765	NM_001040185
ZNF778	NM_182531+NM_001201407+NR_037705
ZNF786	NM_152411
ZNF804A	NM_194250
ZNF816	NM_001202457+NM_001202456+NM_001031665
ZNF818P	NR_073396
ZNF844	NM_001136501
ZNF845	NM_138374
ZNF879	NM_001136116
ZSWIM4	NM_023072
ZXDA	NM_007156
