# Supplementary material for: Loss of CSL Unlocks a Hypoxic Response and Enhanced Tumor Growth Potential in Breast Cancer Cells
Source: Stem Cell Reports. 2016 Apr 7;6(5):643–51. doi: 10.1016/j.stemcr.2016.03.004 (PMC4939550; doi:10.1016/j.stemcr.2016.03.004)
Supplement: Data S1. Prism Statistics [file mmc5.zip]

Archive with 1 entries (1 files):
- Supplemental Prism file.pzfx
